# Supplementary material for: Genetic variation in humoral response to an Escherichia coli O157:H7 vaccine in beef cattle
Source: PLoS One. 2018 May 14;13(5):e0197347. doi: 10.1371/journal.pone.0197347 (PMC5951538; doi:10.1371/journal.pone.0197347)
Supplement: S1 Table — Includes additive and dominance effects of each SNPs assuming 1) a common heritability for each SNP and 2) a simultaneous analysis, which allowed SNP effects to change heritability and environmental variance. Results obtained using a genomic relationship matrix and a pedigree relationship matrix are reported. (XLSX) [file pone.0197347.s001.xlsx]

## Sheet: Sheet1
				Assuming common heritability for all SNP							REML, heritability and SNP effects estimated simultaneously
Trait	Relationship Matrix	Chromosome	Position	Additive Effect	Dominance Effect	SE Additive Effect	SE Dominance Effect	P Value		Order	SNP Heritability	SE Heritability	Additive Effect	Dominance Effect	SE Additive Effect	SE Dominance Effect	P Value	SNP ID	Gene
Initial Response	Genomic	12	88309027	-0.10055	-0.0578101	0.00809739	0.0293838	1.56261e-32		430091	0.238286	0.152175	-0.100788	-0.0578568	0.00808774	0.0293289	9.77291e-33	rs135467227	MYO16
Initial Response	Genomic	2	134692959	0.0708841	0.0238077	0.0103165	0.0103048	3.98577e-13		88264	0.213972	0.151937	0.0712769	0.0237918	0.0103281	0.0103052	3.11209e-13	rs133926855	-
Initial Response	Genomic	25	18554426	-0.0543697	0.034046	0.0126767	0.0115735	3.95447e-11		707759	0.13516	0.149774	-0.0543362	0.034076	0.0126757	0.0115742	3.95205e-11	rs136430510	ACSM4
Initial Response	Genomic	23	39405598	-0.0751809	0.079259	0.0138399	0.0134787	4.2229e-10		678306	0.180849	0.151371	-0.0754828	0.0795056	0.0138862	0.0134838	3.92361e-10	rs110418859	LOC534832
Initial Response	Genomic	19	56728310	-0.0365245	-0.132739	0.0116053	0.0210735	5.67716e-10		599522	0.167683	0.150872	-0.0365298	-0.132782	0.0116119	0.0210671	5.47131e-10	rs137512794	-
Initial Response	Genomic	7	39707997	0.00570674	-0.0933588	0.0100627	0.0145652	7.06659e-10		249026	0.130888	0.149708	0.00573842	-0.0933656	0.0100577	0.0145679	7.04524e-10	rs42679472	HK3
Initial Response	Genomic	8	95773434	-0.0106138	-0.0742398	0.0108813	0.0128527	8.53203e-08		301867	0.138459	0.150072	-0.0106149	-0.0742398	0.0108812	0.0128527	8.53213e-08	rs137444522	-
Initial Response	Genomic	3	99097551	0.327045	0.211974	0.0582819	0.0408516	1.97696e-07		119464	0.125844	0.149539	0.326987	0.212021	0.0582535	0.0408378	1.9582e-07	rs132651163	-
Initial Response	Genomic	10	46694410	0.367841	0.227446	0.0680923	0.0468912	4.43255e-07		353431	0.0816553	0.147816	0.36795	0.226763	0.0679327	0.0468355	3.81594e-07	rs42838037	-
Initial Response	Genomic	10	47034007	0.362969	0.241847	0.0681557	0.0468508	9.13018e-07		353537	0.11186	0.149198	0.363213	0.241529	0.0680876	0.0468244	8.82284e-07	rs43626042	-
Initial Response	Genomic	7	16148320	-0.0810739	0.0865951	0.0231993	0.0164487	9.69384e-07		241225	0.190569	0.151466	-0.0815549	0.0869568	0.0232077	0.0164391	8.58897e-07	rs133018522	-
Initial Response	Genomic	5	72456601	0.351926	0.246698	0.0686734	0.0475838	1.38479e-06		185019	0.166447	0.150912	0.352516	0.246939	0.0686893	0.0475843	1.34027e-06	rs137538165	LARGE1
Initial Response	Genomic	5	72460040	0.351926	0.246698	0.0686734	0.0475838	1.38479e-06		185020	0.166442	0.150912	0.352516	0.246939	0.0686892	0.0475842	1.34022e-06	rs133270277	LARGE1
Initial Response	Genomic	4	19760787	0.174708	0.17704	0.0562234	0.0390193	1.52945e-06		133458	0.144603	0.150159	0.174746	0.177084	0.0562419	0.0390304	1.52795e-06	rs133380654	-
Initial Response	Genomic	4	118786763	-0.0852419	-0.0240858	0.0169676	0.0130646	2.58682e-06		163187	0.0696432	0.146797	-0.0855963	-0.0238132	0.0169245	0.0130882	2.06296e-06	rs43424580	-
Initial Response	Genomic	5	78503865	0.32474	0.245676	0.0695114	0.0484409	3.34536e-06		186724	0.17245	0.150939	0.325389	0.246133	0.0695245	0.0484379	3.18918e-06	rs137459713	-
Initial Response	Genomic	18	23202721	0.0476187	0.0209813	0.0127756	0.0107214	3.5856e-06		565974	0.154705	0.150542	0.0476174	0.0210729	0.0127893	0.0107218	3.54713e-06	rs137254706	-
Initial Response	Genomic	18	23209176	-0.0476187	0.0209813	0.0127756	0.0107214	3.5856e-06		565977	0.154698	0.150542	-0.0476174	0.0210729	0.0127893	0.0107218	3.54707e-06	rs134887770	-
Initial Response	Genomic	18	23200331	0.0462158	0.0223036	0.0127735	0.0107132	3.91142e-06		565973	0.155664	0.150572	0.0462096	0.0224029	0.0127881	0.0107137	3.86386e-06	rs133351909	-
Initial Response	Genomic	4	118780243	-0.0834776	-0.0226479	0.0170124	0.0130965	4.20101e-06		163185	0.0638377	0.146468	-0.0839352	-0.0224112	0.0169613	0.013121	3.2152e-06	rs43424590	-
Initial Response	Genomic	4	118771079	-0.0841172	-0.0228772	0.0171235	0.013237	4.30709e-06		163183	0.0736324	0.147024	-0.0844233	-0.0227069	0.0170785	0.0132605	3.52653e-06	rs43424597	-
Initial Response	Genomic	18	23208006	0.0474663	0.0203291	0.012809	0.0107151	5.11769e-06		565976	0.150992	0.150429	0.0474636	0.0203981	0.0128197	0.0107157	5.08645e-06	rs136837753	-
Initial Response	Genomic	18	61244566	0.0393636	-0.0491531	0.0129898	0.0106919	5.21494e-06		578839	0.0592772	0.146264	0.0390293	-0.0500718	0.0129239	0.0106981	3.89881e-06	rs43357621	-
Initial Response	Genomic	16	43817579	0.27653	0.170043	0.0560992	0.039856	6.15969e-06		522180	0.166429	0.150939	0.277045	0.170446	0.0561183	0.0398603	5.97158e-06	rs136202671	CASZ1
Initial Response	Genomic	19	7946035	-0.258003	0.133061	0.0562626	0.0394968	6.22411e-06		582798	0.122896	0.149403	-0.257999	0.133069	0.0562536	0.0395001	6.15214e-06	rs133792698	TRIM25
Initial Response	Genomic	19	30849344	-0.204064	0.0860141	0.0565944	0.0391385	1.03441e-05		590979	0.118625	0.149211	-0.204191	0.0861299	0.0566111	0.0391458	1.01317e-05	rs136517477	SHISA6
Initial Response	Genomic	19	15869799	0.0580753	0.0585159	0.0154053	0.0127032	1.07177e-05		585463	0.0665756	0.146715	0.0584919	0.0590901	0.0153395	0.0126998	8.49664e-06	rs137712622	-
Initial Response	Genomic	3	44503361	0.115558	0.0691674	0.0240742	0.0188209	1.20397e-05		103507	0.107783	0.148782	0.115734	0.0692563	0.0240581	0.0188274	1.14932e-05	rs136553523	PLPPR5
Initial Response	Genomic	16	58739430	-0.0746106	0.0920743	0.0213994	0.0198331	1.69764e-05		526727	0.134405	0.149784	-0.0745923	0.0920905	0.0213974	0.0198342	1.6959e-05	rs135246918	RFWD2
Initial Response	Genomic	4	117680125	-0.108637	0.0644454	0.0230104	0.0173974	1.73329e-05		162742	0.128472	0.149762	-0.108599	0.0644371	0.0229958	0.0173912	1.7232e-05	rs136006502	-
Initial Response	Genomic	16	21224383	0.0723305	0.0480244	0.0161581	0.0129275	1.74643e-05		515319	0.126788	0.149582	0.0723103	0.0480207	0.0161454	0.0129271	1.73406e-05	rs110647243	ESRRG
Initial Response	Genomic	6	106049737	-0.0096099	0.0509659	0.0272006	0.019997	1.85706e-05		232237	0.10686	0.148741	-0.00961021	0.051003	0.02717	0.0199891	1.76907e-05	rs110563205	-
Initial Response	Genomic	23	40106442	0.103831	0.0930655	0.0270293	0.0199641	2.20018e-05		678505	0.0977568	0.148393	0.104326	0.0933749	0.0270104	0.0199543	2.02732e-05	rs135448012	-
Initial Response	Genomic	5	113635679	-0.059286	0.00574456	0.0149475	0.0118873	2.34277e-05		197939	0.0726671	0.147087	-0.0594897	0.00596012	0.0149087	0.0118858	1.90072e-05	rs108938474	-
Initial Response	Genomic	3	4509266	-0.402304	0.226376	0.096287	0.0664393	2.4406e-05		90610	0.154652	0.150691	-0.402811	0.226629	0.0963301	0.0664575	2.41464e-05	rs133708231	PBX1
Initial Response	Genomic	18	55304802	-0.0586314	0.00591169	0.0126258	0.0103436	2.48957e-05		577001	0.0868566	0.147892	-0.0587617	0.00605752	0.0125806	0.0103447	2.20541e-05	rs134253774	-
Initial Response	Genomic	20	8276049	0.0623778	0.042165	0.0144655	0.0118308	2.69203e-05		605150	0.147147	0.150319	0.0624219	0.0421735	0.0144737	0.011831	2.68501e-05	rs41931462	-
Initial Response	Genomic	12	58365685	0.187759	0.153802	0.0493369	0.0339471	2.77771e-05		421552	0.127177	0.149505	0.187724	0.153861	0.0493487	0.0339598	2.75953e-05	rs41566715	-
Initial Response	Genomic	14	4068825	-0.0716324	0.0491367	0.0163524	0.0131053	2.89495e-05		457194	0.0534767	0.146029	-0.0728375	0.0497259	0.0163018	0.0131006	2.04088e-05	rs110251237	-
Initial Response	Genomic	2	95635594	-0.0691447	0.0674866	0.0194089	0.0152644	2.97841e-05		75967	0.110885	0.148788	-0.0693265	0.0676805	0.0194105	0.015279	2.87424e-05	rs137733329	-
Initial Response	Genomic	23	35168771	0.204246	0.126701	0.0443978	0.0311305	2.98315e-05		677256	0.140642	0.150035	0.204234	0.126676	0.044395	0.0311277	2.98265e-05	rs136763991	-
Initial Response	Genomic	16	79522527	-0.412104	0.237846	0.0962742	0.0650676	3.04596e-05		534242	0.167906	0.15085	-0.412887	0.238483	0.0961372	0.0649745	2.93003e-05	rs379270340	PTPRC
Initial Response	Genomic	27	30460017	-0.374968	0.292497	0.0961617	0.0658665	3.32955e-05		740807	0.196576	0.151588	-0.376219	0.293781	0.0958793	0.0656655	2.86081e-05	rs110026867	-
Initial Response	Genomic	2	111119332	0.180749	0.145231	0.0445622	0.0317183	3.3312e-05		80549	0.186669	0.151347	0.181494	0.145914	0.0445904	0.0317105	3.01245e-05	rs42415854	-
Initial Response	Genomic	11	74850376	0.0842688	0.0672532	0.020399	0.0158036	4.02263e-05		393740	0.163732	0.150849	0.0843968	0.0673126	0.0204112	0.0157979	3.91905e-05	rs133010448	-
Initial Response	Genomic	3	4487413	0.40051	0.230071	0.0963962	0.0664371	4.14379e-05		90603	0.154756	0.150687	0.400999	0.230311	0.0964391	0.0664557	4.09957e-05	rs134651228	PBX1
Initial Response	Genomic	19	19712275	-0.0301739	0.0350421	0.0122903	0.0101577	4.40158e-05		586779	0.0599881	0.146424	-0.0308247	0.0352855	0.0121999	0.0101562	3.23519e-05	rs110807769	-
Initial Response	Genomic	19	19723826	0.0301739	0.0350421	0.0122903	0.0101577	4.40158e-05		586787	0.0599843	0.146424	0.0308247	0.0352855	0.0121999	0.0101562	3.23512e-05	rs137159527	-
Initial Response	Genomic	19	19724817	-0.0301739	0.0350421	0.0122903	0.0101577	4.40158e-05		586788	0.0599847	0.146424	-0.0308247	0.0352855	0.0121999	0.0101562	3.23513e-05	rs135474570	-
Initial Response	Genomic	19	19727317	-0.0301739	0.0350421	0.0122903	0.0101577	4.40158e-05		586789	0.00053863	0.142365	-0.031366	0.0354166	0.012127	0.0101547	2.55676e-05	rs109892786	LOC104976580
Initial Response	Genomic	19	19728295	-0.0301739	0.0350421	0.0122903	0.0101577	4.40158e-05		586790	0.0599852	0.146424	-0.0308247	0.0352855	0.0121999	0.0101562	3.23515e-05	rs110529823	LOC104976580
Initial Response	Genomic	19	19729214	-0.0301739	0.0350421	0.0122903	0.0101577	4.40158e-05		586791	0.0599844	0.146424	-0.0308247	0.0352855	0.0121999	0.0101562	3.23512e-05	rs110145121	LOC104976580
Initial Response	Genomic	19	19732813	-0.0301739	0.0350421	0.0122903	0.0101577	4.40158e-05		586792	0.0599851	0.146424	-0.0308247	0.0352855	0.0121999	0.0101562	3.23512e-05	rs134535711	LOC104976580
Initial Response	Genomic	19	19736819	-0.0301739	0.0350421	0.0122903	0.0101577	4.40158e-05		586796	0.0599608	0.146422	-0.030825	0.0352856	0.0122	0.0101563	3.23534e-05	rs137329550	LOC104976580,LGALS9
Initial Response	Genomic	19	19737771	0.0301739	0.0350421	0.0122903	0.0101577	4.40158e-05		586797	0.0599843	0.146424	0.0308247	0.0352855	0.0121999	0.0101562	3.23514e-05	rs135988447	LOC104976580,LGALS9
Initial Response	Genomic	19	19718049	0.0306833	0.0347014	0.0121818	0.0101537	4.59547e-05		586782	0.0599084	0.146411	0.0313294	0.0349479	0.0120906	0.0101536	3.37439e-05	rs110561666	-
Initial Response	Genomic	17	37501159	-0.24376	0.17636	0.0565	0.0399305	4.63473e-05		545540	0.154402	0.150586	-0.244029	0.176301	0.0564973	0.0399189	4.58822e-05	rs134912457	FSTL5
Initial Response	Genomic	18	55309510	-0.0567612	0.00177206	0.0126827	0.010326	4.68773e-05		577003	0.0828236	0.147691	-0.0569787	0.00197175	0.0126354	0.0103256	4.07193e-05	rs109490807	LIG1
Initial Response	Genomic	16	21260417	-0.0609825	0.0475737	0.015459	0.0123152	4.7087e-05		515337	0.146405	0.150267	-0.060984	0.0475886	0.0154635	0.0123142	4.69825e-05	rs41661346	ESRRG
Initial Response	Genomic	10	62508166	0.0340549	0.0317794	0.0173458	0.0128945	4.73525e-05		357708	0.0955457	0.148239	0.0342991	0.0317257	0.0173189	0.0128933	4.33475e-05	rs109771845	-
Initial Response	Genomic	22	29832592	-0.0517219	-0.00983785	0.0133074	0.0108723	4.82147e-05		655330	0.0306231	0.144621	-0.0524784	-0.0102189	0.0131652	0.0108611	2.71922e-05	rs135853958	-
Initial Response	Genomic	20	56710836	-0.0497019	0.0524384	0.015293	0.0121363	4.96943e-05		619013	0.0934732	0.148128	-0.0498928	0.0526742	0.0152463	0.0121353	4.50947e-05	rs137350503	RETREG1
Initial Response	Genomic	1	34527995	0.309102	0.193834	0.0689818	0.0500965	5.06459e-05		9726	0.0834935	0.147872	0.310579	0.194638	0.0688196	0.0501054	4.37729e-05	rs136729814	-
Initial Response	Genomic	27	38492126	-0.0542252	0.00924925	0.0121039	0.0104406	5.12578e-05		743565	0.178892	0.15118	-0.0545477	0.009273	0.012133	0.010434	4.78501e-05	rs110330199	PSD3
Initial Response	Genomic	19	19718709	0.0316977	0.0336783	0.0121953	0.0101562	5.18989e-05		586783	0.0597075	0.146403	0.0323392	0.0339133	0.0121055	0.0101536	3.80536e-05	rs109191037	-
Initial Response	Genomic	27	24208484	0.0504103	0.0147627	0.0132941	0.0105906	5.47886e-05		739215	0.126211	0.149582	0.0503371	0.0148309	0.0132838	0.010592	5.43813e-05	rs137182156	ERI1
Initial Response	Genomic	12	50065276	0.0502871	0.014533	0.013858	0.0111601	5.68052e-05		419034	0.11777	0.149251	0.0502802	0.0145252	0.0138393	0.0111609	5.56593e-05	rs135934538	-
Initial Response	Genomic	24	3553675	0.306919	0.201279	0.0688817	0.048804	5.68445e-05		683326	0.0770793	0.147626	0.309035	0.200998	0.0687162	0.0487857	4.76369e-05	rs109127975	-
Initial Response	Genomic	29	43970000	-0.197075	0.133879	0.0447279	0.0367581	5.75704e-05		772557	0.155579	0.150504	-0.197193	0.133888	0.0447266	0.0367591	5.68958e-05	rs135397973	-
Initial Response	Genomic	5	37256771	-0.148025	0.0566106	0.0390874	0.0277324	5.85955e-05		174927	0.126654	0.149437	-0.147937	0.0565199	0.039069	0.0277242	5.81702e-05	rs135952865	ADAMTS20
Initial Response	Genomic	17	70166943	-0.0899113	0.155522	0.0395215	0.0351182	5.93273e-05		556501	0.150882	0.150427	-0.0899171	0.155565	0.0395537	0.0351183	5.90011e-05	rs133823001	TTC28
Initial Response	Genomic	27	38505725	0.0476548	0.0183538	0.0118224	0.0100711	6.24605e-05		743574	0.204197	0.151698	0.0483349	0.0184303	0.011861	0.010056	5.17149e-05	rs137072727	PSD3
Initial Response	Genomic	27	38514598	0.0476548	0.0183538	0.0118224	0.0100711	6.24605e-05		743578	0.204204	0.151698	0.048335	0.0184303	0.011861	0.010056	5.17134e-05	rs136442891	PSD3
Initial Response	Genomic	5	14277693	-0.297807	0.205759	0.0688167	0.0465304	6.30493e-05		167754	0.088303	0.147754	-0.299352	0.207027	0.0687655	0.0465311	5.61497e-05	rs109328207	-
Initial Response	Genomic	12	50063277	0.050004	0.0144188	0.0138479	0.011178	6.32884e-05		419033	0.119665	0.149324	0.0499969	0.0144087	0.0138311	0.0111789	6.22249e-05	rs41647171	-
Initial Response	Genomic	2	20745383	-0.126325	0.100416	0.0315129	0.0228846	6.3358e-05		53969	0.125139	0.149499	-0.126393	0.100474	0.0315086	0.0228869	6.27863e-05	rs109230067	LOC104971146
Initial Response	Genomic	7	24865648	-0.0405438	-0.0251772	0.0121399	0.0101842	6.70125e-05		244046	0.0782284	0.147279	-0.0407469	-0.0254614	0.0121013	0.0101845	5.62436e-05	rs134661793	-
Initial Response	Genomic	7	24867322	0.0405438	-0.0251772	0.0121399	0.0101842	6.70125e-05		244047	0.0782243	0.147279	0.0407469	-0.0254614	0.0121013	0.0101845	5.62443e-05	rs135948020	-
Initial Response	Genomic	27	38499973	-0.0534647	0.00919629	0.0121038	0.0104364	6.72623e-05		743572	0.177489	0.151144	-0.0537711	0.00920774	0.012132	0.0104295	6.30747e-05	rs134370944	PSD3
Initial Response	Genomic	1	23050992	0.371192	0.287505	0.0966657	0.066731	6.74031e-05		6660	0.115446	0.149253	0.372154	0.28797	0.0965794	0.0666934	6.5713e-05	rs135524943	-
Initial Response	Genomic	4	113537212	0.0757774	0.030772	0.0172387	0.0132064	6.77345e-05		160936	0.101805	0.148464	0.0759373	0.0308435	0.0172251	0.0132138	6.37849e-05	rs109835858	-
Initial Response	Genomic	20	11428343	-0.00936761	-0.0426133	0.0148431	0.0116937	6.90592e-05		606261	0.132184	0.149608	-0.00936085	-0.0426186	0.01484	0.0116949	6.89087e-05	rs110706129	-
Initial Response	Genomic	23	25475120	0.19557	0.150034	0.0490136	0.0340704	7.0336e-05		673577	0.111012	0.149023	0.19657	0.1504	0.0490132	0.0340779	6.77256e-05	rs108963203	BOLA-DRB3
Initial Response	Genomic	23	44860920	0.0410209	0.0371672	0.012107	0.0104688	7.22835e-05		679948	0.120368	0.149284	0.0410759	0.0371646	0.0120942	0.0104728	7.11178e-05	rs42032302	NEDD9
Initial Response	Genomic	27	24234668	-0.0526465	0.00958019	0.0131537	0.0105397	7.23733e-05		739222	0.129796	0.149692	-0.0526097	0.00960934	0.013147	0.0105408	7.20937e-05	rs133530851	-
Initial Response	Genomic	15	51077264	-0.0387236	-0.0324334	0.0122914	0.0103658	7.28902e-05		498514	0.0924877	0.148205	-0.0392957	-0.0321571	0.0122355	0.0103627	6.62238e-05	rs43769855	-
Initial Response	Genomic	6	104940995	0.0843217	0.0591058	0.0201442	0.015426	7.58525e-05		231813	0.128299	0.1496	0.0843409	0.0591188	0.0201378	0.0154277	7.54211e-05	rs42326866	JAKMIP1
Initial Response	Genomic	2	99280003	-0.0649644	0.0186156	0.0151057	0.0123301	7.63961e-05		77055	0.101217	0.148361	-0.0650803	0.0186892	0.0150833	0.0123327	7.15761e-05	rs135458314	-
Initial Response	Genomic	2	103304565	-0.0976421	0.0794559	0.0247549	0.0189017	7.72028e-05		77951	0.16461	0.1508	-0.0979029	0.079459	0.0247667	0.0188867	7.49773e-05	rs133189877	-
Initial Response	Genomic	24	19098958	-0.0838965	0.0356535	0.0192662	0.0145578	7.76754e-05		687527	0.204248	0.151649	-0.0848358	0.0360061	0.0192828	0.0145305	6.44103e-05	rs136128813	-
Initial Response	Genomic	1	95646265	0.0125759	-0.0441138	0.0234009	0.0176924	7.85551e-05		27590	0.178507	0.15127	0.0132313	-0.0439928	0.0234418	0.0176811	7.33111e-05	rs109976770	NCEH1
Initial Response	Genomic	17	65724202	0.102587	0.0937184	0.0301611	0.0213999	7.91231e-05		554754	0.133187	0.149704	0.10266	0.0937426	0.0301638	0.0214038	7.90093e-05	rs135414027	-
Initial Response	Genomic	12	49967508	0.0512595	0.00680852	0.0143184	0.0119372	8.08052e-05		419025	0.115202	0.149065	0.0511659	0.00694525	0.0143041	0.0119367	7.87762e-05	rs41648378	-
Initial Response	Genomic	23	26981831	-0.0835607	0.0703835	0.021592	0.0168542	8.43615e-05		673832	0.116485	0.149078	-0.0838717	0.0704008	0.0215848	0.0168576	8.23281e-05	rs110008687	NOTCH4
Initial Response	Genomic	20	16866504	0.248428	0.194564	0.0687861	0.046667	8.47683e-05		607743	0.179064	0.151237	0.248419	0.194858	0.0687388	0.0466189	7.89847e-05	rs41590361	IPO11
Initial Response	Genomic	20	16906037	0.248428	0.194564	0.0687861	0.046667	8.47683e-05		607751	0.17901	0.151235	0.248419	0.194858	0.0687387	0.0466189	7.89885e-05	rs41929470	IPO11
Initial Response	Genomic	1	157411465	-0.0343721	-0.0557767	0.0166703	0.0128539	8.66483e-05		47193	0.080185	0.147471	-0.0345976	-0.0562462	0.0166361	0.0128579	7.42834e-05	rs134885609	-
Initial Response	Genomic	23	39081346	-0.0928992	0.047322	0.021359	0.0163703	8.97121e-05		678204	0.120673	0.149494	-0.0928586	0.0474623	0.0213306	0.016373	8.82761e-05	rs134291207	RNF144B
Initial Response	Genomic	27	30523077	0.122308	0.0625489	0.0286997	0.021174	9.09799e-05		740833	0.163403	0.150731	0.122474	0.062424	0.0287091	0.0211639	8.86628e-05	rs109349716	-
Initial Response	Genomic	27	30524045	-0.122308	0.0625489	0.0286997	0.021174	9.09799e-05		740834	0.163403	0.150731	-0.122474	0.062424	0.0287091	0.0211639	8.86628e-05	rs109498317	-
Overall Response	Genomic	12	88309027	-0.101604	-0.0436719	0.00618395	0.0224705	1.76361e-51		430091	0.0692108	0.146692	-0.101792	-0.044519	0.00618453	0.0224561	1.14054e-51	rs135467227	MYO16
Overall Response	Genomic	2	134692959	0.0745937	0.0211347	0.00818114	0.00818525	5.71264e-21		88264	0.0460454	0.145442	0.0750068	0.0208405	0.00819205	0.00819226	4.49021e-21	rs133926855	-
Overall Response	Genomic	25	18554426	-0.0542342	0.0289522	0.0102069	0.00937417	8.3314e-15		707759	8.09428e-06	0.142059	-0.0542342	0.0289521	0.0102071	0.00937436	8.34212e-15	rs136430510	ACSM4
Overall Response	Genomic	7	39707997	-0.0138329	-0.0910238	0.00806756	0.0118294	4.70444e-13		249026	7.48688e-07	0.1422	-0.0138329	-0.0910238	0.00806756	0.0118294	4.70433e-13	rs42679472	HK3
Overall Response	Genomic	23	39405598	-0.0542148	0.079199	0.0110967	0.0109249	2.05755e-12		678306	6.96029e-07	0.142326	-0.0542148	0.079199	0.0110969	0.0109251	2.05967e-12	rs110418859	LOC534832
Overall Response	Genomic	19	56728310	-0.0340615	-0.107957	0.00946166	0.0172609	2.96044e-10		599522	0.0021751	0.142297	-0.0340739	-0.107964	0.00946252	0.0172611	2.94333e-10	rs137512794	-
Overall Response	Genomic	8	61752353	-0.0075434	-0.120653	0.029784	0.0271339	2.58181e-08		291126	1.16912e-05	0.141978	-0.00754334	-0.120653	0.0297851	0.0271349	2.58503e-08	rs43558286	ZCCHC7
Overall Response	Genomic	8	2571975	-0.178153	0.18762	0.0360149	0.0322973	2.59809e-08		272912	4.49902e-06	0.142245	-0.178153	0.18762	0.0360156	0.032298	2.59988e-08	rs136519132	-
Overall Response	Genomic	25	4047964	0.186986	0.137591	0.0333698	0.0303667	7.53424e-08		702759	2.04159e-07	0.142115	0.186986	0.137591	0.0333698	0.0303667	7.53408e-08	rs135043069	-
Overall Response	Genomic	17	29777318	-0.0824914	0.0846106	0.0165348	0.0162439	7.8944e-08		543654	3.17935e-07	0.142174	-0.0824914	0.0846106	0.0165348	0.0162439	7.89454e-08	rs109748610	LOC101903064
Overall Response	Genomic	11	761813	-0.00806181	-0.091709	0.0187712	0.0190535	1.03906e-07		371260	0.000132352	0.142044	-0.00806012	-0.0917081	0.0187713	0.0190535	1.03915e-07	rs42812146	-
Overall Response	Genomic	4	85842807	0.209575	0.155613	0.0392107	0.0284901	2.76332e-07		151846	0.0256714	0.144052	0.210277	0.156295	0.0392572	0.0284912	2.48728e-07	rs42209648	KCND2
Overall Response	Genomic	4	85828990	0.209594	0.155386	0.039215	0.0285191	2.8554e-07		151844	0.0248363	0.143999	0.210277	0.15604	0.0392602	0.0285202	2.58208e-07	rs42688408	KCND2
Overall Response	Genomic	12	58365685	0.181903	0.14908	0.040264	0.0277498	4.18052e-07		421552	1.26471e-05	0.142088	0.181903	0.149079	0.0402655	0.0277509	4.18526e-07	rs41566715	-
Overall Response	Genomic	19	56533680	-0.0547036	-0.00556789	0.0104402	0.00931029	5.37646e-07		599436	0.12259	0.149334	-0.057048	-0.00590132	0.0104777	0.00929569	1.78777e-07	rs110308812	SAP30BP
Overall Response	Genomic	29	46374966	0.380172	0.299996	0.0793257	0.0558323	7.2544e-07		773300	4.51825e-07	0.142141	0.380172	0.299996	0.0793257	0.0558323	7.25445e-07	rs137650930	-
Overall Response	Genomic	19	58270268	0.391636	0.287184	0.0790256	0.0540718	7.45863e-07		600085	2.74838e-07	0.142306	0.391636	0.287184	0.0790256	0.0540717	7.4586e-07	rs109332291	-
Overall Response	Genomic	22	53016092	-0.271609	0.152306	0.0556958	0.0386796	1.03205e-06		662472	9.60856e-07	0.14238	-0.271609	0.152306	0.0556958	0.0386796	1.03204e-06	rs110906080	SETD2
Overall Response	Genomic	13	54674899	0.381739	0.290361	0.079358	0.0548254	1.03222e-06		447477	3.81552e-06	0.142426	0.381739	0.290361	0.0793587	0.0548259	1.03247e-06	rs134357482	KCNQ2
Overall Response	Genomic	14	46633644	0.122355	0.0856807	0.0238104	0.0175424	1.21571e-06		471353	1.15532e-06	0.142092	0.122355	0.0856807	0.0238104	0.0175424	1.21571e-06	rs136045797	-
Overall Response	Genomic	29	46336568	-0.381791	0.295702	0.0794096	0.0560425	1.21662e-06		773290	1.72546e-05	0.142148	-0.381791	0.295703	0.0794134	0.0560452	1.21814e-06	rs134274848	KMT5B
Overall Response	Genomic	14	61131353	-0.384517	0.277655	0.0793002	0.0534485	1.30732e-06		475273	4.64516e-07	0.142176	-0.384517	0.277654	0.0793006	0.0534488	1.30751e-06	rs137768005	ZFPM2
Overall Response	Genomic	11	49272501	-0.384731	0.285723	0.0792953	0.0544618	1.32839e-06		386379	9.61505e-07	0.142292	-0.38473	0.285723	0.0792958	0.0544621	1.32861e-06	rs136488237	VAMP8
Overall Response	Genomic	2	66552078	-0.390514	0.278657	0.0791298	0.0536038	1.41316e-06		67489	7.97807e-07	0.142132	-0.390514	0.278657	0.0791306	0.0536044	1.41355e-06	rs136053293	-
Overall Response	Genomic	11	63110701	-0.383656	0.283823	0.0793672	0.0542719	1.42624e-06		389796	5.88655e-06	0.142335	-0.383656	0.283823	0.0793659	0.054271	1.42562e-06	rs137657819	-
Overall Response	Genomic	11	63128704	-0.383656	0.283823	0.0793672	0.0542719	1.42624e-06		389799	3.18286e-06	0.142335	-0.383656	0.283823	0.0793656	0.0542708	1.42549e-06	rs137260712	-
Overall Response	Genomic	2	116570855	0.381598	0.28563	0.0794855	0.0545593	1.44086e-06		82154	1.22404e-06	0.142047	0.381598	0.28563	0.0794974	0.0545674	1.44654e-06	rs133258866	-
Overall Response	Genomic	18	46253917	-0.408708	0.239157	0.0796471	0.0548956	1.59925e-06		573373	2.25986e-06	0.142586	-0.408708	0.239157	0.0796476	0.0548959	1.59951e-06	rs136811971	LOC618169
Overall Response	Genomic	11	63165221	0.38416	0.283344	0.0793876	0.0543802	1.63387e-06		389806	2.09859e-06	0.142342	0.38416	0.283344	0.0793882	0.0543806	1.63421e-06	rs134928634	-
Overall Response	Genomic	11	63176254	-0.38416	0.283344	0.0793876	0.0543802	1.63387e-06		389808	4.9147e-06	0.142342	-0.38416	0.283344	0.079389	0.0543812	1.63462e-06	rs133859261	-
Overall Response	Genomic	11	63180243	-0.38416	0.283344	0.0793876	0.0543802	1.63387e-06		389809	3.20068e-06	0.142342	-0.38416	0.283344	0.0793882	0.0543806	1.63419e-06	rs137432198	-
Overall Response	Genomic	11	63184519	-0.38416	0.283344	0.0793876	0.0543802	1.63387e-06		389810	6.79001e-06	0.142342	-0.38416	0.283344	0.0793889	0.0543811	1.63459e-06	rs132738199	-
Overall Response	Genomic	11	63242393	0.387267	0.285896	0.0792695	0.0549889	1.79614e-06		389820	4.06708e-06	0.142279	0.387267	0.285896	0.0792703	0.0549894	1.79659e-06	rs137604086	-
Overall Response	Genomic	23	21970202	-0.390954	0.286008	0.0791613	0.0550444	1.82514e-06		672172	4.82355e-05	0.14217	-0.390954	0.286009	0.0791585	0.0550425	1.82344e-06	rs137165510	MUT
Overall Response	Genomic	13	54374243	0.411816	0.235375	0.0800704	0.0561438	1.92867e-06		447378	7.37149e-07	0.142143	0.411816	0.235375	0.0800719	0.0561449	1.9296e-06	rs137804464	MIR1388,UCKL1
Overall Response	Genomic	13	54384398	0.411816	0.235375	0.0800704	0.0561438	1.92867e-06		447380	3.27959e-07	0.142143	0.411816	0.235375	0.0800706	0.0561439	1.92876e-06	rs137203051	DNAJC5
Overall Response	Genomic	21	71473887	0.383504	0.278364	0.0794985	0.0538591	1.9419e-06		646496	1.74497e-06	0.142435	0.383504	0.278364	0.0794991	0.0538594	1.94227e-06	rs137204885	-
Overall Response	Genomic	11	63106812	0.385088	0.282341	0.0794339	0.0546441	2.10789e-06		389795	4.16054e-06	0.142478	0.385088	0.282341	0.0794348	0.0546448	2.10853e-06	rs134442912	SERTAD2
Overall Response	Genomic	28	32118251	-0.384157	0.287077	0.0794995	0.0556738	2.12807e-06		753994	3.58571e-06	0.142041	-0.384156	0.287077	0.0795006	0.0556746	2.12889e-06	rs135015835	C28H10orf11
Overall Response	Genomic	11	63246731	0.387406	0.281727	0.0793338	0.0547023	2.28756e-06		389821	9.39163e-07	0.142292	0.387406	0.281727	0.0793413	0.0547075	2.29312e-06	rs133329503	-
Overall Response	Genomic	21	20587880	0.0503724	0.0327725	0.0106743	0.0090461	2.29422e-06		630421	2.19977e-06	0.142316	0.0503723	0.0327725	0.010674	0.00904588	2.29283e-06	rs43167556	-
Overall Response	Genomic	23	21995600	-0.391054	0.28403	0.0792073	0.0553803	2.43208e-06		672182	2.67186e-06	0.142194	-0.391054	0.28403	0.0792081	0.0553808	2.4327e-06	rs380096458	CENPQ
Overall Response	Genomic	11	63071680	-0.386099	0.280829	0.0794578	0.05479	2.55406e-06		389786	1.005e-06	0.142497	-0.386099	0.280829	0.0794577	0.0547899	2.55395e-06	rs137487415	SERTAD2
Overall Response	Genomic	13	53178374	-0.405817	0.250286	0.0796268	0.0545677	2.64443e-06		446951	1.01886e-05	0.142074	-0.405817	0.250286	0.0796268	0.0545677	2.64445e-06	rs208726192	TGM6
Overall Response	Genomic	28	32125860	-0.385125	0.284484	0.0795525	0.0558155	2.64822e-06		753995	1.89057e-06	0.14204	-0.385125	0.284484	0.0795526	0.0558156	2.6483e-06	rs132699436	C28H10orf11
Overall Response	Genomic	8	96309296	-0.401067	0.234938	0.0793812	0.0578383	2.67327e-06		301979	5.54618e-07	0.142727	-0.401067	0.234938	0.0793812	0.0578383	2.67327e-06	rs210449013	ABCA1
Overall Response	Genomic	9	86768185	0.39021	0.274149	0.0792562	0.0536525	2.70495e-06		332087	8.87521e-06	0.142346	0.39021	0.274149	0.0792562	0.0536526	2.70499e-06	rs133563756	SASH1
Overall Response	Genomic	4	75568787	25.1686	16.8009	4.93701	3.29424	2.75188e-06		148972	2.11896e-06	0.142151	25.1686	16.8009	4.93701	3.29425	2.75194e-06	rs380335911	TNS3
Overall Response	Genomic	13	54808656	0.408122	0.246623	0.0801864	0.0548473	2.95519e-06		447537	1.4733e-06	0.142311	0.408122	0.246623	0.0801891	0.0548491	2.95768e-06	rs134655936	YTHDF1
Overall Response	Genomic	29	50194359	0.38816	0.277689	0.079399	0.0545546	3.01071e-06		774255	5.22604e-07	0.14213	0.38816	0.277689	0.079399	0.0545546	3.01066e-06	rs137677614	LOC101902793,LOC107131982
Overall Response	Genomic	14	39538109	0.39113	0.273424	0.0792556	0.0537531	3.11642e-06		469339	1.28095e-06	0.142229	0.391129	0.273424	0.0792557	0.0537532	3.11662e-06	rs135912037	-
Overall Response	Genomic	15	26360192	0.399685	0.245833	0.0793632	0.0552815	3.12647e-06		490124	3.62052e-07	0.14261	0.399684	0.245833	0.0793634	0.0552817	3.12671e-06	rs137261907	CADM1
Overall Response	Genomic	21	71472785	0.386503	0.273981	0.079574	0.0539169	3.20787e-06		646495	2.90044e-06	0.142451	0.386503	0.273981	0.0795745	0.0539172	3.20842e-06	rs383288021	-
Overall Response	Genomic	21	20590540	-0.0468032	0.0316783	0.0103491	0.00881646	3.24272e-06		630422	1.83778e-06	0.142329	-0.0468032	0.0316783	0.0103492	0.00881658	3.24382e-06	rs43167547	-
Overall Response	Genomic	13	53171880	0.403838	0.249656	0.0797733	0.0544426	3.26794e-06		446950	3.4914e-06	0.142055	0.403838	0.249656	0.0797754	0.054444	3.27003e-06	rs133527948	TGM6
Overall Response	Genomic	21	71469388	-0.386933	0.273481	0.0795561	0.0538778	3.29607e-06		646491	5.22265e-07	0.142433	-0.386933	0.273481	0.0795562	0.0538778	3.29616e-06	rs378500129	-
Overall Response	Genomic	18	51883867	-0.400363	0.252914	0.0794518	0.0538048	3.37102e-06		575654	5.55179e-05	0.142413	-0.400364	0.252914	0.0794492	0.053803	3.36805e-06	rs211347671	CD177
Overall Response	Genomic	29	46280610	0.387865	0.279161	0.0794998	0.0555109	3.42064e-06		773271	2.11346e-06	0.142116	0.387865	0.279161	0.0795005	0.0555114	3.42143e-06	rs134801593	-
Overall Response	Genomic	13	54924231	-0.404696	0.247863	0.0799957	0.055239	3.49687e-06		447572	9.29373e-06	0.142193	-0.404696	0.247863	0.0799966	0.0552396	3.49785e-06	rs134586553	SLC17A9
Overall Response	Genomic	29	41625731	-0.389739	0.274467	0.0793672	0.054274	3.50702e-06		771849	1.33996e-06	0.142288	-0.389739	0.274466	0.0793681	0.0542747	3.50804e-06	rs432203649	EEF1G,TUT1
Overall Response	Genomic	2	79607971	-0.392259	0.276441	0.0792464	0.0548881	3.56586e-06		71201	3.40075e-07	0.142079	-0.392259	0.276441	0.0792464	0.0548881	3.56584e-06	rs135537741	-
Overall Response	Genomic	14	62655565	0.387042	0.277552	0.0796347	0.0553055	3.60767e-06		475843	1.58936e-06	0.142428	0.387042	0.277552	0.0796368	0.0553069	3.60997e-06	rs134562411	RIMS2
Overall Response	Genomic	5	34978377	0.0286541	-0.0752804	0.0310055	0.0220393	3.66259e-06		174308	2.23613e-05	0.142225	0.0286542	-0.0752803	0.0310073	0.0220405	3.66798e-06	rs41739934	-
Overall Response	Genomic	23	37828113	-0.099266	0.0582644	0.0196493	0.0150515	3.69411e-06		677852	3.44297e-07	0.142278	-0.099266	0.0582644	0.0196492	0.0150515	3.69379e-06	rs133336022	-
Overall Response	Genomic	16	9738860	0.17741	0.17488	0.0420285	0.0351932	3.73379e-06		512098	2.47146e-06	0.142361	0.17741	0.17488	0.042028	0.0351928	3.73276e-06	rs136069587	-
Overall Response	Genomic	14	5530893	0.38989	0.279161	0.0793914	0.0561682	3.74113e-06		457804	2.28918e-06	0.142226	0.389889	0.279161	0.0793923	0.0561689	3.74219e-06	rs137548554	FAM135B
Overall Response	Genomic	23	21997582	-0.279799	0.207643	0.059986	0.0411892	3.7985e-06		672183	4.3208e-06	0.142097	-0.279799	0.207643	0.0599858	0.041189	3.79808e-06	rs382503596	CENPQ
Overall Response	Genomic	13	53186186	-0.402109	0.251965	0.0797704	0.0544208	3.80037e-06		446953	3.8549e-06	0.142039	-0.402109	0.251965	0.0797725	0.0544222	3.80284e-06	rs137731377	TGM6
Overall Response	Genomic	13	54388026	0.404663	0.248423	0.0802031	0.0556429	3.82028e-06		447381	2.23186e-06	0.142126	0.404663	0.248423	0.080203	0.0556428	3.8202e-06	rs136445980	DNAJC5
Overall Response	Genomic	10	45890859	0.396996	0.25273	0.079298	0.0543679	3.93907e-06		353201	1.72397e-06	0.142709	0.396996	0.25273	0.0792987	0.0543684	3.93993e-06	rs110348872	SNX22
Overall Response	Genomic	26	16957404	1.16902	-0.803656	0.24612	0.161227	4.03906e-06		719991	1.47183e-06	0.142052	1.16902	-0.803656	0.246116	0.161224	4.03727e-06	rs382804482	ALDH18A1
Overall Response	Genomic	13	54676829	-0.387555	0.272726	0.0797385	0.054409	4.04502e-06		447478	3.25313e-06	0.142161	-0.387555	0.272726	0.0797392	0.0544094	4.04591e-06	rs135693681	KCNQ2
Overall Response	Genomic	13	54682425	-0.387555	0.272726	0.0797385	0.054409	4.04502e-06		447480	4.19967e-07	0.142161	-0.387555	0.272726	0.0797392	0.0544094	4.0459e-06	rs137270895	KCNQ2
Overall Response	Genomic	13	54684857	0.387555	0.272726	0.0797385	0.054409	4.04502e-06		447481	3.8621e-06	0.142161	0.387555	0.272726	0.0797385	0.0544089	4.04497e-06	rs136186590	KCNQ2
Overall Response	Genomic	18	34776445	-0.402638	0.247913	0.0799937	0.0564415	4.047e-06		569689	8.79754e-06	0.142741	-0.402638	0.247913	0.0799963	0.0564432	4.0501e-06	rs519066911	CES3
Overall Response	Genomic	18	34787835	0.402638	0.247913	0.0799937	0.0564415	4.047e-06		569697	2.63689e-06	0.14274	0.402638	0.247912	0.0799945	0.056442	4.04799e-06	rs523825877	CES3
Overall Response	Genomic	14	68457167	-0.387179	0.279091	0.0797993	0.0570487	4.05064e-06		477796	4.55889e-07	0.142	-0.387179	0.279091	0.0797992	0.0570487	4.05066e-06	rs136891513	-
Overall Response	Genomic	13	54849754	-0.40336	0.250072	0.0801841	0.0556436	4.10863e-06		447550	5.55214e-07	0.142185	-0.40336	0.250072	0.080184	0.0556435	4.10849e-06	rs135657326	-
Overall Response	Genomic	13	54283340	-0.403508	0.250096	0.0802853	0.0558247	4.18069e-06		447347	4.56084e-07	0.142139	-0.403508	0.250096	0.0802849	0.0558245	4.18021e-06	rs135843840	-
Overall Response	Genomic	13	54291438	0.403508	0.250096	0.0802853	0.0558247	4.18069e-06		447348	6.39729e-06	0.14214	0.403508	0.250096	0.080285	0.0558245	4.18026e-06	rs137309311	-
Overall Response	Genomic	13	54329757	-0.403508	0.250096	0.0802853	0.0558247	4.18069e-06		447361	4.77443e-06	0.14214	-0.403508	0.250096	0.0802861	0.0558253	4.18166e-06	rs137480938	PRPF6
Overall Response	Genomic	13	54400593	-0.403508	0.250096	0.0802853	0.0558247	4.18069e-06		447386	9.07805e-06	0.14214	-0.403508	0.250096	0.0802885	0.055827	4.1847e-06	rs136905243	DNAJC5
Overall Response	Genomic	13	54407496	-0.403508	0.250096	0.0802853	0.0558247	4.18069e-06		447388	2.27758e-06	0.14214	-0.403508	0.250096	0.0802778	0.0558195	4.17128e-06	rs133934469	DNAJC5
Overall Response	Genomic	13	54410394	-0.403508	0.250096	0.0802853	0.0558247	4.18069e-06		447389	7.08104e-07	0.142139	-0.403508	0.250096	0.0802861	0.0558253	4.18174e-06	rs134958841	DNAJC5
Overall Response	Genomic	13	54412923	-0.403508	0.250096	0.0802853	0.0558247	4.18069e-06		447392	0.00013338	0.14215	-0.40351	0.250098	0.0802861	0.0558254	4.18113e-06	rs132720213	TPD52L2
Overall Response	Genomic	13	54419274	-0.403508	0.250096	0.0802853	0.0558247	4.18069e-06		447394	1.04175e-06	0.142139	-0.403508	0.250096	0.0802859	0.0558252	4.18148e-06	rs135593492	TPD52L2
Overall Response	Genomic	13	54422444	-0.403508	0.250096	0.0802853	0.0558247	4.18069e-06		447395	1.83531e-05	0.142141	-0.403508	0.250096	0.0802862	0.0558254	4.18178e-06	rs133033662	TPD52L2
Overall Response	Genomic	13	54437967	-0.403415	0.250228	0.0802867	0.0558258	4.20254e-06		447399	1.19209e-05	0.142141	-0.403415	0.250228	0.0802858	0.0558252	4.20144e-06	rs134840105	-
Overall Response	Genomic	13	54650296	-0.403415	0.250228	0.0802867	0.0558258	4.20254e-06		447469	7.88668e-06	0.14214	-0.403415	0.250228	0.0802867	0.0558258	4.20253e-06	rs132698220	-
Overall Response	Genomic	13	54687534	-0.403415	0.250228	0.0802867	0.0558258	4.20254e-06		447483	1.38607e-06	0.14214	-0.403415	0.250228	0.0802874	0.0558263	4.20355e-06	rs136833499	KCNQ2
Overall Response	Genomic	13	54720948	-0.403415	0.250228	0.0802867	0.0558258	4.20254e-06		447492	4.64125e-07	0.14214	-0.403415	0.250228	0.0802866	0.0558257	4.20244e-06	rs134930594	CHRNA4
Overall Response	Genomic	13	54781125	-0.403415	0.250228	0.0802867	0.0558258	4.20254e-06		447526	0.999849	0.110281	-0.431969	0.267711	0.0850461	0.0593602	3.19555e-06	rs136336428	-
Overall Response	Genomic	13	54793373	-0.403415	0.250228	0.0802867	0.0558258	4.20254e-06		447532	7.99102e-06	0.14214	-0.403415	0.250228	0.08029	0.0558281	4.20674e-06	rs133395260	BIRC7
Overall Response	Genomic	2	134824616	0.386592	0.275477	0.0801139	0.0562095	4.33433e-06		88327	5.77321e-06	0.14215	0.386592	0.275477	0.0801153	0.0562105	4.33621e-06	rs110857487	-
Overall Response	Genomic	14	40923993	-0.391466	0.271383	0.0793608	0.0544126	4.34623e-06		469737	9.17047e-07	0.141988	-0.391466	0.271383	0.0793612	0.0544129	4.34673e-06	rs136860924	HNF4G
Overall Response	Genomic	2	136034841	0.402085	0.252674	0.0801325	0.0551177	4.35104e-06		88810	1.85325e-06	0.142088	0.402085	0.252674	0.0801332	0.0551182	4.35196e-06	rs132825091	-
Overall Response	Genomic	14	61280625	-0.390388	0.270472	0.0795239	0.0543639	4.51113e-06		475319	4.70699e-06	0.142554	-0.390388	0.270472	0.0795248	0.0543645	4.51235e-06	rs133947064	ZFPM2
Overall Response	Genomic	5	73708232	0.389349	0.270626	0.0796937	0.0544364	4.51629e-06		185354	4.01291e-06	0.142162	0.389349	0.270626	0.0796945	0.0544369	4.5173e-06	rs135944682	-
Overall Response	Genomic	8	35470960	0.38904	0.27597	0.0797648	0.0574156	4.53615e-06		282898	4.08411e-07	0.142361	0.389039	0.27597	0.0797648	0.0574156	4.53617e-06	rs132766099	-
Overall Response	Genomic	8	35480368	-0.38904	0.27597	0.0797648	0.0574156	4.53615e-06		282901	3.33944e-07	0.142361	-0.389039	0.27597	0.0797648	0.0574156	4.53616e-06	rs132970959	-
Booster Response	Genomic	6	106632774	-0.542908	0.30894	0.119973	0.0589609	8.63938e-07		232440	0.0281749	0.144044	-0.544763	0.309515	0.120005	0.0589803	8.18755e-07	rs472194730	NSG1,CPZ
Booster Response	Genomic	4	117542324	-0.050247	0.000847229	0.00946412	0.00869202	1.02034e-06		162660	7.06868e-07	0.142309	-0.050247	0.000847235	0.00946412	0.00869202	1.02034e-06	rs136496502	-
Booster Response	Genomic	7	27172678	0.100336	-0.0363624	0.0210036	0.016238	1.15614e-06		244818	1.01431e-06	0.142455	0.100336	-0.0363624	0.0210035	0.016238	1.15611e-06	rs41723062	LOC107132618
Booster Response	Genomic	4	117539681	0.0500718	0.000549258	0.00947977	0.00869426	1.16274e-06		162658	1.30746e-06	0.142309	0.0500718	0.000549263	0.00947973	0.00869422	1.16262e-06	rs136726799	-
Booster Response	Genomic	4	117538518	0.0493252	-0.00177927	0.009482	0.00872906	1.56233e-06		162657	5.60621e-07	0.142282	0.0493251	-0.00177926	0.00948201	0.00872907	1.56237e-06	rs207829488	-
Booster Response	Genomic	4	117540434	-0.0492974	0.000625562	0.00946008	0.00869949	1.66457e-06		162659	4.54321e-07	0.142303	-0.0492974	0.000625566	0.00946015	0.00869956	1.6649e-06	rs135087363	-
Booster Response	Genomic	27	30523077	-0.121121	-0.0883153	0.0242303	0.0179583	1.71141e-06		740833	0.00543914	0.142525	-0.12115	-0.0883174	0.0242335	0.0179574	1.70608e-06	rs109349716	-
Booster Response	Genomic	27	30524045	0.121121	-0.0883153	0.0242303	0.0179583	1.71141e-06		740834	0.00535903	0.142519	0.121149	-0.0883174	0.0242335	0.0179575	1.70636e-06	rs109498317	-
Booster Response	Genomic	4	117554543	0.0491493	0.000329426	0.00947846	0.00869729	1.8761e-06		162667	7.80398e-07	0.142303	0.0491493	0.00032943	0.00947854	0.00869737	1.87651e-06	rs136887106	-
Booster Response	Genomic	4	117536890	0.0480432	-0.000235272	0.00946615	0.00870494	3.20067e-06		162656	7.01839e-06	0.142307	0.0480432	-0.000235274	0.00946633	0.0087051	3.20218e-06	rs136233034	-
Booster Response	Genomic	4	117536132	-0.047911	0.00395598	0.00957313	0.00869594	4.06482e-06		162655	1.81713e-06	0.142271	-0.047911	0.00395598	0.00957336	0.00869615	4.06725e-06	rs137286470	-
Booster Response	Genomic	27	30521312	-0.112311	-0.0813212	0.0233667	0.0174158	4.79227e-06		740831	0.0133174	0.143123	-0.112423	-0.0813444	0.0233767	0.0174144	4.72946e-06	rs135433274	-
Booster Response	Genomic	5	72456601	-0.280474	-0.200084	0.0585205	0.0406032	5.75576e-06		185019	0.00821332	0.142872	-0.28063	-0.200128	0.0585293	0.0406056	5.72112e-06	rs137538165	LARGE1
Booster Response	Genomic	5	72460040	-0.280474	-0.200084	0.0585205	0.0406032	5.75576e-06		185020	0.00820914	0.142871	-0.28063	-0.200128	0.0585298	0.040606	5.72239e-06	rs133270277	LARGE1
Booster Response	Genomic	3	102115019	0.148134	-0.106966	0.0314996	0.0224832	8.07201e-06		120473	0.00366297	0.142686	0.148187	-0.106974	0.0315065	0.022485	8.05932e-06	rs133569765	RNF220
Booster Response	Genomic	3	102114874	-0.149073	-0.103876	0.0314951	0.022461	1.04637e-05		120472	0.00782969	0.142977	-0.149191	-0.103898	0.0315088	0.0224647	1.04063e-05	rs110055085	RNF220
Booster Response	Genomic	3	66659242	-0.0747063	-0.0237583	0.0160344	0.0119419	1.3356e-05		110350	3.61483e-06	0.14221	-0.0747063	-0.0237583	0.0160343	0.0119419	1.33551e-05	rs136316744	-
Booster Response	Genomic	3	66662782	0.0747063	-0.0237583	0.0160344	0.0119419	1.3356e-05		110352	4.8503e-07	0.14221	0.0747064	-0.0237583	0.0160344	0.011942	1.33573e-05	rs109132004	-
Booster Response	Genomic	4	117543739	-0.0326435	0.0233703	0.0107891	0.00925832	1.44487e-05		162661	1.43703e-06	0.142403	-0.0326435	0.0233703	0.0107892	0.00925846	1.44535e-05	rs134302639	-
Booster Response	Genomic	4	117550737	-0.0326435	0.0233703	0.0107891	0.00925832	1.44487e-05		162666	1.30742e-06	0.142403	-0.0326435	0.0233703	0.0107892	0.00925841	1.44519e-05	rs133077402	-
Booster Response	Genomic	3	93549046	0.0563953	-0.00930509	0.0122684	0.00987823	1.54229e-05		117810	1.0229e-06	0.142221	0.0563953	-0.00930511	0.0122685	0.00987827	1.54241e-05	rs41677923	LRP8
Booster Response	Genomic	20	64279016	-0.0382558	0.0264807	0.00970435	0.0088277	1.60305e-05		621776	4.82774e-07	0.142336	-0.0382558	0.0264807	0.00970416	0.00882752	1.60233e-05	rs109456717	SEMA5A
Booster Response	Genomic	3	66675036	-0.0740687	-0.0245069	0.0160321	0.0119312	1.74258e-05		110354	7.68229e-06	0.142215	-0.0740687	-0.0245069	0.0160328	0.0119317	1.74423e-05	rs133457391	-
Booster Response	Genomic	11	93122023	-0.00992455	0.0654921	0.0383929	0.0268666	1.78822e-05		399819	3.95138e-05	0.142104	-0.00992462	0.0654923	0.0383926	0.0268664	1.78793e-05	rs458478061	RBM18
Booster Response	Genomic	11	93749011	-0.0225231	0.0315941	0.0150645	0.0116599	1.81742e-05		400094	4.79723e-07	0.142111	-0.022523	0.0315941	0.0150644	0.0116599	1.81727e-05	rs135358673	-
Booster Response	Genomic	2	11045662	0.0477765	-0.00256558	0.0119929	0.0101235	1.83013e-05		50938	2.54584e-07	0.14228	0.0477765	-0.0025656	0.0119929	0.0101234	1.83001e-05	rs109510170	-
Booster Response	Genomic	18	50291488	-1.19768	0.752342	0.256607	0.168181	1.88937e-05		575164	0.0132152	0.143323	-1.19782	0.75221	0.256498	0.168103	1.86448e-05	rs461728339	C18H19orf54,ITPKC
Booster Response	Genomic	1	119462284	-0.2683	-0.162403	0.0586507	0.0399747	1.93238e-05		34492	0.000425594	0.142112	-0.268306	-0.162409	0.058651	0.0399747	1.93218e-05	rs133014094	WWTR1
Booster Response	Genomic	2	11038097	0.047085	-0.00313789	0.0119503	0.0101109	2.0433e-05		50935	2.28445e-06	0.142309	0.047085	-0.0031379	0.0119505	0.0101111	2.04389e-05	rs209109940	-
Booster Response	Genomic	1	151710117	0.0151505	-0.049027	0.0131961	0.0111732	2.19938e-05		45148	0.0305922	0.144588	0.0146541	-0.0490242	0.0132285	0.011174	2.0775e-05	rs109260770	KCNJ6
Booster Response	Genomic	4	117488241	0.0462335	0.0066222	0.0104049	0.00878349	2.2251e-05		162636	0.000623401	0.142237	0.0462359	0.00662317	0.0104021	0.00878052	2.20949e-05	rs43419788	-
Booster Response	Genomic	20	64274740	0.0376522	0.0260192	0.00977889	0.00881313	2.65896e-05		621773	1.54753e-06	0.142331	0.0376522	0.0260192	0.00977889	0.00881313	2.65893e-05	rs111029884	SEMA5A
Booster Response	Genomic	20	64276327	-0.0376522	0.0260192	0.00977889	0.00881313	2.65896e-05		621774	4.23937e-07	0.142331	-0.0376522	0.0260192	0.00977894	0.00881318	2.65922e-05	rs110415822	SEMA5A
Booster Response	Genomic	20	37025191	0.0359674	-0.0438608	0.0118203	0.00987451	3.16485e-05		613767	1.78493e-06	0.142269	0.0359674	-0.0438609	0.0118203	0.00987451	3.16487e-05	rs41947368	NUP155
Booster Response	Genomic	2	11052106	0.0467155	-0.00162842	0.0121277	0.010179	3.42771e-05		50939	1.65624e-05	0.14232	0.0467155	-0.00162831	0.0121282	0.0101794	3.43061e-05	rs134152686	-
Booster Response	Genomic	14	45833514	-0.00853949	0.0402725	0.0143832	0.0109383	3.53422e-05		471120	1.8015e-06	0.142209	-0.00853951	0.0402725	0.0143833	0.0109384	3.53468e-05	rs137065661	ZBTB10
Booster Response	Genomic	3	66675843	0.0724793	-0.0264491	0.0160627	0.0119534	3.56749e-05		110355	1.15756e-05	0.14224	0.0724793	-0.0264491	0.0160633	0.0119538	3.57022e-05	rs137282335	-
Booster Response	Genomic	4	45710677	-0.263649	-0.161287	0.0585969	0.0406235	3.69479e-05		140135	1.51949e-06	0.142291	-0.263649	-0.161287	0.0585961	0.0406229	3.69367e-05	rs29017408	-
Booster Response	Genomic	16	2333821	0.0815855	0.0457397	0.0179123	0.0138149	3.70486e-05		510407	5.90727e-06	0.142325	0.0815855	0.0457397	0.0179128	0.0138153	3.70697e-05	rs136288031	LOC100848180
Booster Response	Genomic	1	59860861	0.375731	-0.237187	0.0828657	0.0559947	3.76022e-05		17064	0.00021254	0.142164	0.375731	-0.237187	0.0828654	0.0559944	3.76014e-05	rs43240203	ZBTB20
Booster Response	Genomic	4	45807808	0.263562	-0.161685	0.0586077	0.0406581	3.86168e-05		140157	2.00259e-06	0.1423	0.263562	-0.161685	0.0586077	0.0406581	3.8617e-05	rs109446545	LHFPL3
Booster Response	Genomic	4	119492520	0.0528417	-0.0165835	0.0117131	0.00982912	4.16549e-05		163406	1.61057e-06	0.142301	0.0528417	-0.0165835	0.0117132	0.00982923	4.16633e-05	rs135275725	-
Booster Response	Genomic	3	4509266	0.32642	-0.181624	0.0816653	0.0564427	4.24409e-05		90610	0.0022758	0.142563	0.326531	-0.181682	0.0816731	0.0564465	4.22832e-05	rs133708231	PBX1
Booster Response	Genomic	1	59855735	0.374356	-0.23903	0.0829036	0.0560475	4.31735e-05		17062	0.000741804	0.142206	0.374353	-0.239032	0.0829023	0.0560465	4.31687e-05	rs43240212	ZBTB20
Booster Response	Genomic	1	59856485	0.374356	-0.23903	0.0829036	0.0560475	4.31735e-05		17063	0.000704984	0.142203	0.374353	-0.239032	0.0829024	0.0560466	4.31695e-05	rs43240209	ZBTB20
Booster Response	Genomic	1	59853742	-0.374356	-0.23903	0.0829036	0.0560475	4.31735e-05		17061	0.00157635	0.142271	-0.37435	-0.239035	0.0829001	0.0560448	4.31554e-05	rs136455588	ZBTB20
Booster Response	Genomic	1	59864535	0.374248	-0.239217	0.0828996	0.0560221	4.3432e-05		17065	0.00127968	0.14223	0.374244	-0.23922	0.0828965	0.0560198	4.34133e-05	rs43240193	ZBTB20
Booster Response	Genomic	1	59865529	-0.374248	-0.239217	0.0828996	0.0560221	4.3432e-05		17066	0.00165594	0.14226	-0.374243	-0.23922	0.0828951	0.0560188	4.3402e-05	rs110693195	ZBTB20
Booster Response	Genomic	1	59879169	-0.374248	-0.239217	0.0828996	0.0560221	4.3432e-05		17069	0.00127412	0.14223	-0.374244	-0.23922	0.0828966	0.0560199	4.34137e-05	rs41602052	ZBTB20
Booster Response	Genomic	1	59884291	-0.37423	-0.239243	0.0829	0.0560221	4.34977e-05		17070	0.00131287	0.142233	-0.374226	-0.239246	0.0828963	0.0560194	4.34732e-05	rs43240181	ZBTB20
Booster Response	Genomic	1	59888166	0.37423	-0.239243	0.0829	0.0560221	4.34977e-05		17071	0.00122049	0.142226	0.374226	-0.239245	0.0828971	0.0560199	4.34799e-05	rs109522758	ZBTB20
Booster Response	Genomic	20	64271255	0.0368412	0.0251965	0.00977211	0.00881982	4.36345e-05		621771	3.21231e-06	0.142328	0.0368412	0.0251965	0.00977221	0.0088199	4.36429e-05	rs110167465	SEMA5A
Booster Response	Genomic	27	30520660	-0.0952226	-0.0700691	0.0220946	0.0165939	4.41628e-05		740830	0.0105916	0.14292	-0.0953113	-0.0700896	0.0221038	0.0165943	4.37702e-05	rs109097836	-
Booster Response	Genomic	1	59850783	0.373561	-0.240076	0.0828594	0.0559243	4.4803e-05		17059	0.00191778	0.142498	0.373554	-0.24008	0.0828546	0.0559214	4.47753e-05	rs43240224	ZBTB20
Booster Response	Genomic	5	58688815	-0.104482	-0.0745086	0.024235	0.0176153	4.48688e-05		180949	0.0225912	0.143908	-0.104484	-0.0747571	0.0242489	0.0176102	4.34149e-05	rs109245761	-
Booster Response	Genomic	1	141886637	0.00249732	0.0384021	0.0110716	0.00950166	4.50797e-05		41215	7.46122e-07	0.142298	0.00249735	0.0384021	0.0110716	0.00950167	4.50802e-05	rs109693209	DSCAM
Booster Response	Genomic	29	41048334	0.365387	-0.252852	0.0827739	0.0564307	4.59463e-05		771655	0.00632015	0.142519	0.365359	-0.252867	0.0827562	0.0564196	4.57414e-05	rs137660686	FADS2
Booster Response	Genomic	5	58676713	-0.105562	-0.0728202	0.0241984	0.0175547	4.82286e-05		180943	0.0184441	0.143651	-0.105588	-0.0730086	0.0242098	0.0175504	4.71439e-05	rs41594409	-
Booster Response	Genomic	5	58716498	-0.105562	-0.0728202	0.0241984	0.0175547	4.82286e-05		180952	0.0184519	0.143651	-0.105588	-0.0730087	0.0242098	0.0175504	4.7144e-05	rs110142475	-
Booster Response	Genomic	3	65404153	-0.0570591	-0.005757	0.0157782	0.0126261	4.85171e-05		110010	3.27506e-06	0.142361	-0.0570591	-0.005757	0.0157789	0.0126267	4.85572e-05	rs137523837	-
Booster Response	Genomic	3	4487413	-0.327512	-0.18443	0.0817134	0.0564066	5.02555e-05		90603	0.0193705	0.143831	-0.328402	-0.184909	0.081787	0.0564439	4.89814e-05	rs134651228	PBX1
Booster Response	Genomic	1	136071004	-0.0584238	-0.0195926	0.0130549	0.010171	5.19595e-05		39311	2.32645e-06	0.142396	-0.0584238	-0.0195927	0.0130549	0.010171	5.19609e-05	rs43272126	AMOTL2
Booster Response	Genomic	29	43808182	-0.0291015	0.110969	0.0824665	0.0585978	5.23975e-05		772505	8.27118e-06	0.142298	-0.0291017	0.110969	0.0824686	0.0585993	5.24229e-05	rs133820863	-
Booster Response	Genomic	29	33781565	0.368153	-0.247717	0.0828916	0.0570998	5.28686e-05		769504	0.00236518	0.14209	0.368158	-0.247693	0.0828733	0.0570851	5.2651e-05	rs41586168	-
Booster Response	Genomic	6	83305776	0.368922	-0.2463	0.0826337	0.0562742	5.31809e-05		224722	0.00366049	0.142245	0.368911	-0.246305	0.0826238	0.056267	5.30719e-05	rs132659940	-
Booster Response	Genomic	12	80355285	-0.369109	-0.245825	0.0827436	0.0567427	5.31911e-05		426939	0.0045374	0.142625	-0.369101	-0.245816	0.0827314	0.0567355	5.30585e-05	rs110972156	-
Booster Response	Genomic	12	80369820	-0.369109	-0.245825	0.0827436	0.0567427	5.31911e-05		426945	0.00453643	0.142625	-0.369101	-0.245816	0.0827317	0.0567357	5.30619e-05	rs109128737	-
Booster Response	Genomic	7	57554684	0.00475856	0.0375723	0.0106122	0.008987	5.35356e-05		254602	0.02387	0.144077	0.00465738	0.0376921	0.0106409	0.0089902	5.17918e-05	rs110949721	KCTD16
Booster Response	Genomic	3	93538760	-0.0569979	-0.00916385	0.0138509	0.010816	5.78286e-05		117801	1.33935e-06	0.142262	-0.0569979	-0.00916386	0.013851	0.0108161	5.78356e-05	rs135431711	LRP8
Booster Response	Genomic	14	78954230	-0.0149727	-0.037991	0.0102123	0.00876222	6.09794e-05		480952	0.0301897	0.144463	-0.0149997	-0.038084	0.0102379	0.00875734	5.76033e-05	rs109068164	ATP6V0D2
Booster Response	Genomic	12	30755347	0.0049488	0.0367096	0.011448	0.00954443	6.24243e-05		413931	1.84362e-06	0.142285	0.00494879	0.0367096	0.011448	0.00954444	6.24256e-05	rs134117517	-
Booster Response	Genomic	18	63656423	-0.194345	-0.0956367	0.0488504	0.0345528	6.92e-05		579705	0.0194989	0.143667	-0.194356	-0.0954604	0.0488015	0.0345233	6.73606e-05	rs209901140	NLRP8
Booster Response	Genomic	7	57557712	0.00538274	0.0368998	0.010658	0.00901608	6.94598e-05		254603	0.0199764	0.143806	0.00530318	0.0369991	0.0106819	0.00901915	6.7688e-05	rs134844157	KCTD16
Booster Response	Genomic	7	57559898	0.00538274	0.0368998	0.010658	0.00901608	6.94598e-05		254604	0.0199655	0.143805	0.00530322	0.036999	0.0106819	0.00901912	6.76848e-05	rs109154173	KCTD16
Booster Response	Genomic	3	114899308	0.320057	-0.239387	0.0817568	0.0559084	7.47449e-05		125063	0.0143303	0.143377	0.320503	-0.239714	0.081811	0.0559406	7.36171e-05	rs136161456	-
Booster Response	Genomic	4	117390015	-0.0442769	-0.00552962	0.0100842	0.00883059	7.48507e-05		162561	1.60943e-05	0.142259	-0.0442769	-0.00552964	0.0100841	0.00883047	7.48308e-05	rs110771854	-
Booster Response	Genomic	23	18109663	-0.0552266	0.0651601	0.0207544	0.0153208	7.87012e-05		670849	0.0347723	0.144854	-0.0550844	0.065382	0.0207891	0.0153317	7.32914e-05	rs136559343	-
Booster Response	Genomic	12	30754324	-0.00185472	0.0375431	0.0118161	0.00977234	8.06781e-05		413930	1.11132e-05	0.142321	-0.00185474	0.0375431	0.0118158	0.00977214	8.06478e-05	rs110652581	-
Booster Response	Genomic	7	1158673	-0.0443177	0.00123922	0.0104528	0.00889996	8.07322e-05		237036	2.96337e-06	0.14226	-0.0443177	0.00123921	0.0104528	0.00890002	8.07428e-05	rs132994858	RNF130
Booster Response	Genomic	6	23809401	-0.115315	-0.0694583	0.0264556	0.0189299	8.62449e-05		207111	0.0132052	0.143282	-0.115533	-0.0696599	0.0264887	0.0189424	8.51874e-05	rs134108271	-
Booster Response	Genomic	2	41683259	-0.0423697	-0.00703931	0.00985061	0.00853774	8.69717e-05		60226	7.31827e-07	0.142196	-0.0423697	-0.00703931	0.00985058	0.00853771	8.69659e-05	rs135157430	-
Booster Response	Genomic	15	4800563	-0.0824131	-0.0792067	0.0242594	0.018227	8.77635e-05		483954	8.56231e-07	0.142178	-0.0824132	-0.0792067	0.0242592	0.0182269	8.7752e-05	rs135043328	-
Booster Response	Genomic	12	22131326	0.0479692	-0.00929113	0.0110652	0.00913589	8.79185e-05		411281	1.1542e-05	0.14214	0.0479692	-0.00929108	0.0110652	0.00913589	8.79204e-05	rs136512912	-
Booster Response	Genomic	29	43970000	0.12302	-0.011252	0.0381047	0.0313085	8.96843e-05		772557	6.3002e-07	0.142136	0.12302	-0.011252	0.0381042	0.0313081	8.96648e-05	rs135397973	-
Booster Response	Genomic	8	84659421	0.0387494	-0.0383842	0.0119735	0.00958855	9.03175e-05		298419	8.49636e-07	0.142298	0.0387495	-0.0383842	0.0119738	0.00958874	9.03496e-05	rs134118394	CDC14B
Booster Response	Genomic	16	27325635	-0.0201105	0.0296425	0.0103902	0.00887797	9.14792e-05		517053	1.0816e-06	0.142167	-0.0201104	0.0296425	0.0103903	0.00887803	9.14906e-05	rs109679056	TLR5
Booster Response	Genomic	16	27326546	-0.0201105	0.0296425	0.0103902	0.00887797	9.14792e-05		517054	1.84169e-06	0.142167	-0.0201104	0.0296425	0.01039	0.0088778	9.14474e-05	rs110407528	TLR5
Booster Response	Genomic	20	37055456	0.0344336	-0.0414872	0.0118021	0.00989664	9.1688e-05		613776	3.09405e-07	0.142251	0.0344336	-0.0414872	0.0118021	0.00989662	9.1683e-05	rs41947417	-
Booster Response	Genomic	24	6590295	0.0620296	-0.0152494	0.0145095	0.0107597	9.4131e-05		684121	0.0802878	0.147455	0.0632939	-0.0150553	0.0145353	0.0107459	6.54805e-05	rs137558344	-
Booster Response	Genomic	2	11055868	-0.034375	-0.0150407	0.00977561	0.0088329	9.4634e-05		50940	1.43568e-07	0.142292	-0.0343751	-0.0150407	0.00977561	0.0088329	9.46311e-05	rs209526690	-
Booster Response	Genomic	9	39438976	-0.0162805	0.033433	0.0101977	0.00874568	9.87941e-05		318336	2.14773e-06	0.142398	-0.0162805	0.033433	0.0101978	0.00874577	9.88109e-05	rs109659938	REV3L
Booster Response	Genomic	9	39480071	-0.0162805	0.033433	0.0101977	0.00874568	9.87941e-05		318344	1.01625e-06	0.142398	-0.0162804	0.033433	0.0101977	0.00874567	9.87913e-05	rs109132129	REV3L
Booster Response	Genomic	2	41692419	-0.0415559	-0.00886667	0.00983661	0.00855616	0.000103501		60230	5.19724e-07	0.142224	-0.0415559	-0.00886667	0.0098366	0.00855616	0.000103499	rs132795803	-
Booster Response	Genomic	6	1947506	0.332607	-0.192787	0.0818874	0.0572153	0.00010552		200974	2.40533e-07	0.142436	0.332607	-0.192787	0.0818874	0.0572154	0.000105518	rs135365957	MARCH1
Booster Response	Genomic	12	30760234	-0.00343969	0.0362304	0.0116578	0.00965665	0.000108282		413933	1.38421e-06	0.142323	-0.00343968	0.0362305	0.0116579	0.00965671	0.000108295	rs135505022	-
Booster Response	Genomic	8	69336118	0.332461	-0.199791	0.0818893	0.0560626	0.000108543		293803	1.30226e-06	0.14245	0.332462	-0.199791	0.0818884	0.056062	0.000108521	rs43561237	-
Booster Response	Genomic	6	103323770	0.00225094	-0.0371337	0.0106549	0.00865048	0.00011017		231140	5.06882e-07	0.142252	0.00225091	-0.0371337	0.0106549	0.00865049	0.00011017	rs110787638	-
Booster Response	Genomic	1	46323016	0.826786	-0.422724	0.256316	0.166684	0.000118384		13101	3.34888e-06	0.142015	0.826786	-0.422724	0.256306	0.166678	0.000118305	rs210962292	SENP7,LOC524181
Booster Response	Genomic	12	87293909	0.0804365	0.0486278	0.0188984	0.0143154	0.00012016		429662	8.96835e-07	0.142305	0.0804365	0.0486278	0.0188989	0.0143158	0.000120217	rs41672921	-
Booster Response	Genomic	4	91471170	-0.332326	-0.195466	0.0819064	0.05704	0.000122926		153523	1.46594e-06	0.142819	-0.332326	-0.195466	0.0819063	0.0570399	0.000122921	rs442797100	GRM8
Day 0	Genomic	12	88309027	0.100745	0.0521461	0.00391959	0.0142426	9.85245e-103		430091	0.0226292	0.143735	0.100768	0.0522502	0.00392008	0.0142407	9.29684e-103	rs135467227	MYO16
Day 0	Genomic	2	134692959	-0.0690879	-0.0314666	0.00591006	0.00591303	6.00893e-37		88264	0.0190093	0.143615	-0.0692133	-0.0313323	0.00591359	0.00591545	5.73211e-37	rs133926855	-
Day 0	Genomic	25	18554426	0.0612714	-0.0342238	0.00727077	0.00667758	1.44514e-34		707759	1.37306e-05	0.14206	0.0612714	-0.0342237	0.00727071	0.00667752	1.44338e-34	rs136430510	ACSM4
Day 0	Genomic	7	39707997	0.0135557	0.0901548	0.00598236	0.00877186	5.54815e-22		249026	0.0146712	0.143318	0.0135205	0.0901659	0.00598956	0.00876959	5.37422e-22	rs42679472	HK3
Day 0	Genomic	23	39405598	0.0539695	-0.0746786	0.00829225	0.0081639	2.91405e-19		678306	1.2072e-06	0.142326	0.0539695	-0.0746786	0.00829242	0.00816407	2.91898e-19	rs110418859	LOC534832
Day 0	Genomic	19	56728310	0.0314522	0.116648	0.00701411	0.0127958	2.92045e-19		599522	0.015428	0.143303	0.0314884	0.116661	0.00701795	0.0127956	2.82032e-19	rs137512794	-
Day 0	Genomic	17	29777318	0.0899219	-0.0949717	0.0122944	0.0120781	5.01695e-16		543654	0.0435882	0.145292	0.090138	-0.0952387	0.0123129	0.0120831	4.27859e-16	rs109748610	LOC101903064
Day 0	Genomic	8	61752353	-0.000892761	0.1162	0.0223439	0.0203557	4.1335e-14		291126	2.52092e-05	0.141979	-0.000892913	0.1162	0.022342	0.0203541	4.11366e-14	rs43558286	ZCCHC7
Day 0	Genomic	19	56533680	0.0559882	-0.00465704	0.00779589	0.00695216	4.80202e-14		599436	0.16454	0.150781	0.0579463	-0.00426698	0.00782869	0.00693421	1.03464e-14	rs110308812	SAP30BP
Day 0	Genomic	11	761813	0.0134952	0.0983849	0.0140586	0.01427	5.89492e-14		371260	7.49165e-06	0.142034	0.0134951	0.0983848	0.0140589	0.0142703	5.90273e-14	rs42812146	-
Day 0	Genomic	2	63383229	-0.0244535	0.111549	0.00678011	0.0165879	1.52875e-11		66635	0.00396567	0.142535	-0.0244603	0.11158	0.00678219	0.0165899	1.51906e-11	rs137846812	MGAT5
Day 0	Genomic	16	58739430	0.0687815	-0.0829911	0.013133	0.0122308	8.47726e-11		526727	5.84885e-06	0.14211	0.0687815	-0.0829911	0.0131327	0.0122305	8.46958e-11	rs135246918	RFWD2
Day 0	Genomic	15	57363957	0.0957405	-0.0766844	0.016808	0.011907	1.52031e-09		500711	0.00633149	0.14263	0.0957587	-0.0767117	0.0168111	0.0119075	1.50358e-09	rs109645485	MYO7A
Day 0	Genomic	25	18565975	0.0456223	-0.00364508	0.00896022	0.00739972	6.95092e-09		707766	7.13907e-07	0.14211	0.0456223	-0.00364508	0.00896022	0.00739972	6.9509e-09	rs136976582	THUMPD1
Day 0	Genomic	25	18564374	0.0463941	-0.00431303	0.00927037	0.00769465	7.26934e-09		707764	4.67563e-06	0.142153	0.0463941	-0.00431302	0.00927049	0.00769475	7.27263e-09	rs381122689	THUMPD1
Day 0	Genomic	7	16148320	0.0676381	-0.0636176	0.0144276	0.0102578	7.86062e-09		241225	3.43945e-05	0.142185	0.0676383	-0.0636177	0.014426	0.0102566	7.8282e-09	rs133018522	-
Day 0	Genomic	9	102690968	0.103589	-0.0666681	0.0170213	0.0119487	9.43742e-09		337855	0.000131448	0.142088	0.10359	-0.0666691	0.0170212	0.0119487	9.43429e-09	rs29023535	-
Day 0	Genomic	1	97564276	-0.0610675	-0.0799489	0.0134177	0.0135733	1.11872e-08		28341	7.3286e-06	0.141966	-0.0610675	-0.0799488	0.0134177	0.0135733	1.11875e-08	rs110125734	-
Day 0	Genomic	25	18555558	-0.0420757	-0.00866247	0.0106198	0.00848143	1.37328e-08		707760	1.17768e-05	0.142134	-0.0420757	-0.00866244	0.0106196	0.00848131	1.37259e-08	rs133823987	ACSM4
Day 0	Genomic	25	18548298	0.0432708	-0.00636499	0.0100419	0.00818097	1.82376e-08		707757	0.0174395	0.143497	0.0434398	-0.00630066	0.0100487	0.00817884	1.7489e-08	rs133555679	ACSM4
Day 0	Genomic	25	18569398	-0.0449545	-0.00227398	0.00892448	0.00738115	2.59681e-08		707767	7.81446e-07	0.142106	-0.0449545	-0.00227398	0.00892448	0.00738116	2.59684e-08	rs135118589	THUMPD1
Day 0	Genomic	8	95773434	0.0126567	0.0476431	0.00674467	0.00805164	3.33566e-08		301867	0.0303062	0.144522	0.0126156	0.0477936	0.00676377	0.00805407	3.05032e-08	rs137444522	-
Day 0	Genomic	28	42633618	-0.0225177	0.0956109	0.00771396	0.0173122	5.26306e-08		757685	5.31271e-06	0.142295	-0.0225177	0.0956109	0.00771391	0.0173121	5.26192e-08	rs42153448	GDF10
Day 0	Genomic	8	85953112	-0.155432	-0.112862	0.0275904	0.0197737	5.62578e-08		298775	3.54871e-06	0.141993	-0.155432	-0.112862	0.0275903	0.0197736	5.62472e-08	rs137749866	-
Day 0	Genomic	8	85956081	-0.155432	-0.112862	0.0275904	0.0197737	5.62578e-08		298776	0.0063547	0.14249	-0.155432	-0.112872	0.027589	0.0197705	5.59224e-08	rs41593753	-
Day 0	Genomic	23	37828113	0.0852899	-0.0555878	0.0149732	0.0114696	9.79023e-08		677852	1.39243e-06	0.142278	0.0852899	-0.0555878	0.0149725	0.0114691	9.77552e-08	rs133336022	-
Day 0	Genomic	19	58270268	-0.284619	-0.221584	0.0603884	0.0413196	1.12617e-07		600085	1.15211e-06	0.142306	-0.284619	-0.221584	0.0603884	0.0413196	1.12617e-07	rs109332291	-
Day 0	Genomic	8	2571975	0.129805	-0.137564	0.0276754	0.0248186	1.25829e-07		272912	3.11968e-06	0.142244	0.129805	-0.137564	0.0276778	0.0248208	1.26172e-07	rs136519132	-
Day 0	Genomic	24	4669101	-0.241471	-0.165588	0.0430526	0.0307711	1.36857e-07		683678	0.0702404	0.146775	-0.243222	-0.167083	0.0429142	0.0306827	9.64549e-08	rs110339029	-
Day 0	Genomic	4	40227717	-0.018632	0.152558	0.0139639	0.0268253	1.4242e-07		138744	1.04799e-06	0.142813	-0.018632	0.152558	0.013964	0.0268255	1.42459e-07	rs43383147	SEMA3C
Day 0	Genomic	8	86304267	0.234048	-0.162218	0.0431756	0.0297502	2.87741e-07		298886	8.41226e-07	0.141986	0.234048	-0.162218	0.0431756	0.0297502	2.87744e-07	rs42715334	FAM120A
Day 0	Genomic	16	78495096	0.102625	-0.120837	0.0198315	0.0349477	3.00574e-07		533900	0.0527613	0.145643	0.103614	-0.12109	0.0198527	0.0348733	2.41361e-07	rs134373607	DENND1B
Day 0	Genomic	5	110275795	0.0201136	-0.0252738	0.00787093	0.00670566	3.55222e-07		196774	5.3812e-07	0.142172	0.0201136	-0.0252738	0.00787093	0.00670566	3.55218e-07	rs1114454773	SOX10
Day 0	Genomic	10	36100744	0.318419	-0.18006	0.0605008	0.042222	3.90526e-07		350392	1.64165e-06	0.141868	0.318419	-0.18006	0.0605011	0.0422222	3.90582e-07	rs210625621	DISP2
Day 0	Genomic	27	30460017	0.268493	-0.214745	0.060327	0.0413302	4.38946e-07		740807	0.01502	0.143269	0.269232	-0.215121	0.0602923	0.0413056	4.24362e-07	rs110026867	-
Day 0	Genomic	25	4047964	-0.128032	-0.110783	0.0256525	0.0233439	4.62752e-07		702759	9.47703e-06	0.142116	-0.128032	-0.110783	0.0256526	0.023344	4.62796e-07	rs135043069	-
Day 0	Genomic	14	37624178	-0.235209	-0.153008	0.0431131	0.0293713	4.80853e-07		468732	1.27925e-05	0.142042	-0.235209	-0.153008	0.0431127	0.0293711	4.80738e-07	rs132682544	-
Day 0	Genomic	13	72104626	-0.103125	-0.0752959	0.0201894	0.0141632	5.4077e-07		452760	0.0504449	0.145948	-0.104071	-0.0756392	0.0201969	0.0141552	4.43019e-07	rs41706755	PTPRT
Day 0	Genomic	21	20587880	-0.0415234	-0.0250184	0.00816278	0.00691767	5.4188e-07		630421	1.97936e-05	0.142317	-0.0415235	-0.0250184	0.00816274	0.00691762	5.41772e-07	rs43167556	-
Day 0	Genomic	21	71473887	-0.272845	-0.213467	0.0608183	0.0412035	5.90829e-07		646496	0.0110247	0.143275	-0.273129	-0.213727	0.0608518	0.041225	5.78244e-07	rs137204885	-
Day 0	Genomic	10	89706817	-0.184791	-0.133115	0.0355866	0.0250704	5.931e-07		365832	0.0829414	0.147422	-0.186569	-0.135229	0.0355039	0.0250146	3.7768e-07	rs477113910	VIPAS39
Day 0	Genomic	19	51028723	0.0829301	-0.0562761	0.0160209	0.0112166	6.71144e-07		597461	1.48949e-05	0.142202	0.0829301	-0.0562762	0.0160209	0.0112167	6.71213e-07	rs133293618	-
Day 0	Genomic	21	71469388	0.273432	-0.212661	0.060827	0.0411938	6.98733e-07		646491	0.00131425	0.142535	0.273468	-0.21269	0.060833	0.0411979	6.98121e-07	rs378500129	-
Day 0	Genomic	21	71472785	-0.273614	-0.212192	0.0608686	0.0412427	9.04363e-07		646495	0.00411376	0.142769	-0.273725	-0.212285	0.0608807	0.0412506	8.98354e-07	rs383288021	-
Day 0	Genomic	25	18551303	-0.0400683	0.000983867	0.00772166	0.00658284	1.04496e-06		707758	0.00613933	0.142609	-0.0401043	0.00099193	0.00772475	0.00658263	1.03361e-06	rs137290809	ACSM4
Day 0	Genomic	23	21970202	0.283841	-0.219774	0.0606339	0.0421615	1.17968e-06		672172	1.59669e-06	0.142166	0.283841	-0.219774	0.0606339	0.0421614	1.17968e-06	rs137165510	MUT
Day 0	Genomic	16	33236876	0.303442	-0.220866	0.0605977	0.0421791	1.39946e-06		519101	2.44288e-06	0.142063	0.303442	-0.220865	0.0605992	0.0421801	1.40036e-06	rs135141901	-
Day 0	Genomic	16	30395561	0.316977	-0.186614	0.060832	0.0434648	1.43467e-06		518179	9.87964e-06	0.141886	0.316977	-0.186613	0.0608334	0.0434658	1.43557e-06	rs451459212	ITPKB
Day 0	Genomic	23	21995600	0.283483	-0.220481	0.060661	0.0424131	1.44744e-06		672182	2.95147e-06	0.142194	0.283483	-0.220481	0.0606626	0.0424142	1.44841e-06	rs380096458	CENPQ
Day 0	Genomic	29	43970000	0.123324	-0.118065	0.0279063	0.022929	1.46536e-06		772557	0.0283403	0.14423	0.123846	-0.118425	0.0279137	0.0229352	1.34573e-06	rs135397973	-
Day 0	Genomic	5	20256560	0.226075	-0.144957	0.04315	0.0295014	1.46941e-06		169357	8.05472e-07	0.142055	0.226075	-0.144957	0.0431503	0.0295015	1.4696e-06	rs109987195	-
Day 0	Genomic	5	20271085	-0.226075	-0.144957	0.04315	0.0295014	1.46941e-06		169364	8.8231e-07	0.142055	-0.226075	-0.144957	0.0431502	0.0295015	1.46954e-06	rs109721491	-
Day 0	Genomic	14	69947997	0.303881	-0.215032	0.0605885	0.0410668	1.47798e-06		478334	2.48972e-06	0.142111	0.303881	-0.215032	0.060588	0.0410664	1.47762e-06	rs380514417	SDC2
Day 0	Genomic	14	70257542	0.304083	-0.214211	0.0605828	0.0409566	1.50821e-06		478400	3.0967e-07	0.142115	0.304083	-0.214211	0.0605828	0.0409566	1.50822e-06	rs134430774	PTDSS1
Day 0	Genomic	2	20745383	0.102164	-0.0668075	0.0196349	0.0142953	1.50981e-06		53969	2.15522e-05	0.142204	0.102165	-0.0668075	0.0196343	0.0142949	1.50852e-06	rs109230067	LOC104971146
Day 0	Genomic	5	20211570	0.225349	-0.146279	0.0431788	0.0294447	1.58971e-06		169333	4.3776e-07	0.142042	0.225349	-0.146279	0.0431788	0.0294447	1.58972e-06	rs109790328	-
Day 0	Genomic	5	20220588	-0.225349	-0.146279	0.0431788	0.0294447	1.58971e-06		169338	2.58504e-06	0.142042	-0.225349	-0.146279	0.0431792	0.0294449	1.59007e-06	rs136496441	-
Day 0	Genomic	18	51883867	0.298248	-0.174836	0.0608286	0.0411932	1.64117e-06		575654	0.00584277	0.14286	0.298483	-0.174966	0.0608477	0.0412032	1.6255e-06	rs211347671	CD177
Day 0	Genomic	16	33170957	-0.304362	-0.218226	0.0606124	0.0421118	1.72472e-06		519084	5.4252e-07	0.142032	-0.304362	-0.218226	0.0606129	0.0421121	1.72505e-06	rs137654124	-
Day 0	Genomic	8	96309296	0.297137	-0.153639	0.0608073	0.0443051	1.81829e-06		301979	0.0138716	0.143767	0.297422	-0.153603	0.0608419	0.0443757	1.76864e-06	rs210449013	ABCA1
Day 0	Genomic	8	85986356	-0.126102	-0.0922235	0.0253923	0.0182662	1.84284e-06		298787	1.45178e-06	0.141956	-0.126102	-0.0922235	0.0253924	0.0182662	1.84291e-06	rs41593737	WNK2
Day 0	Genomic	8	86011529	-0.126102	-0.0922235	0.0253923	0.0182662	1.84284e-06		298798	1.06622e-06	0.141956	-0.126102	-0.0922235	0.0253922	0.0182661	1.84269e-06	rs41593130	WNK2
Day 0	Genomic	7	15818704	-0.912815	0.629968	0.188651	0.123465	1.88798e-06		241090	1.00456e-05	0.142317	-0.912813	0.629967	0.188658	0.12347	1.88982e-06	rs210611917	RDH8
Day 0	Genomic	16	9738860	-0.160853	-0.123015	0.0321808	0.0269471	1.94912e-06		512098	2.148e-05	0.142362	-0.160853	-0.123015	0.0321799	0.0269463	1.94754e-06	rs136069587	-
Day 0	Genomic	23	35168771	-0.143932	-0.0933486	0.0278741	0.019588	2.08744e-06		677256	0.0256735	0.144065	-0.14425	-0.0934567	0.0278563	0.0195667	1.94096e-06	rs136763991	-
Day 0	Genomic	16	35886986	0.311231	-0.199875	0.060614	0.041476	2.37963e-06		519994	4.60873e-06	0.142062	0.311231	-0.199875	0.0606146	0.0414765	2.38029e-06	rs134103369	-
Day 0	Genomic	16	29067902	0.304346	-0.216333	0.061082	0.044991	2.50796e-06		517716	4.1135e-07	0.141827	0.304346	-0.216333	0.061082	0.044991	2.50802e-06	rs382284862	DNAH14
Day 0	Genomic	7	15808998	0.628148	0.425748	0.128485	0.083435	2.69106e-06		241085	2.27327e-05	0.142287	0.628146	0.425746	0.128481	0.0834322	2.68901e-06	rs210189583	-
Day 0	Genomic	7	15769648	-0.967346	0.645203	0.191632	0.126423	2.87771e-06		241062	3.95921e-06	0.142044	-0.967346	0.645203	0.191635	0.126424	2.87872e-06	rs208359545	-
Day 0	Genomic	21	20590540	0.0362654	-0.0240835	0.00793097	0.00675647	2.88377e-06		630422	5.0667e-05	0.142333	0.0362657	-0.0240835	0.00793078	0.00675627	2.88149e-06	rs43167547	-
Day 0	Genomic	18	46253917	0.301158	-0.170068	0.0611088	0.0421183	2.94121e-06		573373	0.0355406	0.145136	0.303089	-0.170599	0.061243	0.0421502	2.62971e-06	rs136811971	LOC618169
Day 0	Genomic	27	29997482	-0.0816101	-0.0698417	0.0189797	0.0137359	3.06081e-06		740674	0.0611273	0.146391	-0.0832605	-0.0704856	0.0189795	0.0137226	2.31139e-06	rs137384283	-
Day 0	Genomic	27	29998579	-0.0816101	-0.0698417	0.0189797	0.0137359	3.06081e-06		740675	0.0611322	0.146391	-0.0832607	-0.0704857	0.0189796	0.0137226	2.31155e-06	rs132679851	-
Day 0	Genomic	2	66552078	0.284639	-0.205443	0.0607323	0.0411411	3.20297e-06		67489	3.9544e-06	0.142132	0.284639	-0.205443	0.0607313	0.0411404	3.20162e-06	rs136053293	-
Day 0	Genomic	1	117107798	-0.0848974	-0.103411	0.022181	0.0220347	3.29332e-06		33722	0.0728556	0.14697	-0.0862485	-0.104895	0.0222627	0.0220291	2.26594e-06	rs132814799	-
Day 0	Genomic	5	3790512	0.0354172	-0.0258071	0.00786266	0.00678186	3.32951e-06		164728	0.0746609	0.14731	0.0363407	-0.0258826	0.00790355	0.00677732	2.23551e-06	rs42072125	-
Day 0	Genomic	14	8269358	0.0106054	0.0312303	0.00681941	0.0065168	3.83841e-06		459000	1.5374e-05	0.142197	0.0106054	0.0312304	0.00681936	0.00651675	3.83748e-06	rs41597047	ZFAT
Day 0	Genomic	23	21997582	0.203239	-0.157105	0.0459825	0.0315737	3.99281e-06		672183	6.61325e-06	0.142097	0.203239	-0.157105	0.045982	0.0315734	3.99183e-06	rs382503596	CENPQ
Day 0	Genomic	2	1134829	0.167903	-0.141916	0.0354099	0.0321661	4.03203e-06		47868	6.9094e-06	0.142513	0.167903	-0.141916	0.0354105	0.0321667	4.03381e-06	rs136302459	-
Day 0	Genomic	23	43384668	-0.090329	-0.0651343	0.0186764	0.0136218	4.17938e-06		679518	8.6829e-07	0.142312	-0.090329	-0.0651343	0.0186764	0.0136218	4.1794e-06	rs42036115	-
Day 0	Genomic	13	69439148	0.216081	-0.143297	0.0433094	0.0302739	4.52224e-06		451811	9.09995e-06	0.142154	0.216081	-0.143297	0.0433109	0.030275	4.52614e-06	rs134260139	-
Day 0	Genomic	15	61002096	-0.0572126	-0.0405445	0.0120744	0.00959945	5.2501e-06		501715	1.51711e-06	0.142227	-0.0572126	-0.0405445	0.0120744	0.00959948	5.25037e-06	rs109243601	-
Day 0	Genomic	25	18544524	0.0367092	-0.00104764	0.00767067	0.0065503	5.93873e-06		707756	0.00648119	0.142656	0.0367487	-0.00103726	0.00767407	0.0065501	5.8702e-06	rs137728831	ACSM4
Day 0	Genomic	6	19111084	0.294409	-0.178631	0.0609463	0.041601	6.2643e-06		205694	0.0166735	0.143518	0.294966	-0.178834	0.0609935	0.0416374	6.03225e-06	rs133105754	LOC104972682
Day 0	Genomic	6	19124019	-0.294409	-0.178631	0.0609463	0.041601	6.2643e-06		205696	0.0166701	0.143517	-0.294966	-0.178834	0.0609934	0.0416373	6.03193e-06	rs134786476	LOC104972682
Day 0	Genomic	6	19127183	0.294409	-0.178631	0.0609463	0.041601	6.2643e-06		205697	0.0169524	0.143538	0.294975	-0.178837	0.0609931	0.0416372	6.02562e-06	rs136130212	LOC104972682
Day 0	Genomic	24	4640247	0.26929	-0.206851	0.0607324	0.0419956	6.28572e-06		683672	0.0290867	0.144182	0.27086	-0.207507	0.0606634	0.0419495	5.76609e-06	rs137277951	-
Day 0	Genomic	23	25846520	0.00963563	0.0321248	0.0066856	0.00664586	6.31212e-06		673672	0.000109808	0.142157	0.00963577	0.0321251	0.00668554	0.00664577	6.30894e-06	rs109575516	LOC104975658
Day 0	Genomic	28	32118251	0.280111	-0.210475	0.0610485	0.0427525	6.70968e-06		753994	9.73249e-05	0.142049	0.280114	-0.210478	0.0610489	0.0427528	6.70905e-06	rs135015835	C28H10orf11
Day 0	Genomic	18	65318067	0.0101811	-0.0315027	0.00707693	0.00647149	6.95038e-06		580499	4.49535e-06	0.142301	0.0101811	-0.0315027	0.00707702	0.00647157	6.95242e-06	rs110487884	LOC104968476
Day 0	Genomic	23	33830672	0.203282	-0.161963	0.0459476	0.0329518	7.00087e-06		677007	2.7305e-06	0.142216	0.203282	-0.161963	0.045948	0.032952	7.0021e-06	rs137641598	-
Day 0	Genomic	23	33851056	0.202984	-0.161613	0.0459614	0.0329339	7.27064e-06		677011	2.41195e-06	0.142217	0.202984	-0.161613	0.0459606	0.0329333	7.26767e-06	rs135449093	-
Day 0	Genomic	23	33834558	0.203022	-0.161535	0.0459618	0.0329351	7.3505e-06		677008	3.36752e-06	0.142218	0.203022	-0.161535	0.0459616	0.032935	7.34951e-06	rs136800477	-
Day 0	Genomic	8	85998172	-0.1738	-0.116216	0.0355481	0.0249892	7.35291e-06		298792	8.15561e-07	0.142042	-0.1738	-0.116216	0.0355475	0.0249888	7.35007e-06	rs41593734	WNK2
Day 0	Genomic	14	5530893	-0.282769	-0.210764	0.06092	0.0431	7.41826e-06		457804	1.37453e-05	0.142227	-0.28277	-0.210764	0.0609203	0.0431002	7.41893e-06	rs137548554	FAM135B
Day 0	Genomic	28	32125860	0.280449	-0.209438	0.0610809	0.0428555	7.67544e-06		753995	0.000108581	0.142049	0.280452	-0.209441	0.0610813	0.0428558	7.67449e-06	rs132699436	C28H10orf11
Day 0	Genomic	10	45890859	-0.291128	-0.17966	0.0608484	0.0417186	7.8164e-06		353201	0.0332416	0.145085	-0.292422	-0.179904	0.0609465	0.041776	7.07161e-06	rs110348872	SNX22
Day 0	Genomic	17	10642440	-0.291107	-0.182913	0.0608538	0.0412096	8.10093e-06		538242	0.0062517	0.14265	-0.291333	-0.183037	0.0608732	0.0412202	8.01503e-06	rs211296947	PRMT9
Day 0	Genomic	4	75568787	-18.4373	-12.309	3.7908	2.52943	8.14801e-06		148972	0.00152395	0.14227	-18.4406	-12.3113	3.7911	2.52963	8.12922e-06	rs380335911	TNS3
Day 0	Genomic	17	10610878	-0.291102	-0.183	0.0608559	0.0412089	8.20271e-06		538232	0.00636535	0.142659	-0.291331	-0.183127	0.0608754	0.0412195	8.1137e-06	rs210873791	LOC100847708,PRMT9
Day 21	Genomic	3	102115019	-0.158762	0.106326	0.0293367	0.0207927	4.46081e-07		120473	0.242079	0.152446	-0.158876	0.106284	0.0293431	0.020789	4.41914e-07	rs133569765	RNF220
Day 21	Genomic	3	102114874	0.159832	0.102521	0.0293152	0.0207697	4.70214e-07		120472	0.250466	0.152506	0.160028	0.102457	0.0293239	0.0207639	4.59501e-07	rs110055085	RNF220
Day 21	Genomic	24	39800838	0.0891437	0.0838518	0.0207285	0.0156911	8.5373e-07		693816	0.249985	0.152355	0.0893711	0.083887	0.0207227	0.0156872	8.35376e-07	rs109482093	-
Day 21	Genomic	2	103304565	-0.0917758	0.0742961	0.0194832	0.0148126	1.47978e-06		77951	0.240512	0.152282	-0.0918279	0.0742638	0.0194867	0.0148055	1.46871e-06	rs133189877	-
Day 21	Genomic	11	59280903	-0.332746	0.176401	0.0753992	0.0511965	2.24822e-06		388846	0.256437	0.15236	-0.332997	0.17649	0.0752537	0.0510919	2.16397e-06	rs29014440	LRRTM4
Day 21	Genomic	4	117542324	0.0443669	-0.0028046	0.00896698	0.00810605	6.04153e-06		162660	0.154402	0.150586	0.0445828	-0.00288468	0.00892161	0.00810351	4.77605e-06	rs136496502	-
Day 21	Genomic	20	39667871	-0.0946461	0.0514285	0.0191454	0.0135361	6.10952e-06		614590	0.2597	0.152489	-0.0948979	0.0513714	0.0191597	0.0135322	5.85064e-06	rs42840876	-
Day 21	Genomic	20	39671133	0.0946461	0.0514285	0.0191454	0.0135361	6.10952e-06		614592	0.259705	0.152489	0.0948979	0.0513714	0.0191598	0.0135322	5.85064e-06	rs110843581	-
Day 21	Genomic	3	100675049	-0.0923572	0.0239845	0.023814	0.0174395	6.22622e-06		119934	0.183736	0.151313	-0.092632	0.0242063	0.0238251	0.0174639	5.72956e-06	rs210080587	MAST2
Day 21	Genomic	4	117539681	-0.0443689	-0.00273226	0.00898101	0.00810861	6.27803e-06		162658	0.156332	0.150645	-0.0445683	-0.00279593	0.00893667	0.00810571	5.02557e-06	rs136726799	-
Day 21	Genomic	23	18073438	-0.074387	-0.080111	0.0235699	0.016843	6.3678e-06		670837	0.25804	0.152622	-0.0743364	-0.0801926	0.0235807	0.0168353	6.12355e-06	rs110190769	-
Day 21	Genomic	23	18094321	-0.074387	-0.080111	0.0235699	0.016843	6.3678e-06		670843	0.258039	0.152622	-0.0743364	-0.0801926	0.0235807	0.0168353	6.12354e-06	rs110018615	-
Day 21	Genomic	23	18095974	-0.074387	-0.080111	0.0235699	0.016843	6.3678e-06		670844	0.258051	0.152623	-0.0743364	-0.0801926	0.0235807	0.0168353	6.12358e-06	rs133544026	-
Day 21	Genomic	23	18097858	-0.074387	-0.080111	0.0235699	0.016843	6.3678e-06		670845	0.258051	0.152623	-0.0743364	-0.0801926	0.0235807	0.0168353	6.12347e-06	rs108944734	-
Day 21	Genomic	18	38072661	-0.0291635	-0.0404261	0.0319289	0.0224744	7.10209e-06		570695	0.273699	0.152487	-0.0295817	-0.0404971	0.0319052	0.0224456	6.45642e-06	rs134871813	-
Day 21	Genomic	4	117540434	0.0438462	-0.00246083	0.00896077	0.00811281	7.87465e-06		162659	0.147807	0.150371	0.044132	-0.00251557	0.00891058	0.00810871	5.94319e-06	rs135087363	-
Day 21	Genomic	4	117536890	-0.043775	-0.00210046	0.00895665	0.00811089	8.11098e-06		162656	0.153542	0.150557	-0.0440058	-0.00212969	0.00891057	0.00810711	6.37246e-06	rs136233034	-
Day 21	Genomic	4	117554543	-0.0438766	-0.00238808	0.00897782	0.00811074	8.11131e-06		162667	0.149652	0.150431	-0.044143	-0.00242624	0.00892844	0.0081064	6.20393e-06	rs136887106	-
Day 21	Genomic	4	117538518	-0.0438332	0.000102022	0.00897951	0.00812605	8.12141e-06		162657	0.154932	0.150587	-0.0440513	1.69397e-06	0.00893519	0.00812727	6.44497e-06	rs207829488	-
Day 21	Genomic	27	30523077	0.110209	0.0687908	0.022636	0.0166522	8.43105e-06		740833	0.251195	0.152346	0.110364	0.0686819	0.0226409	0.0166424	8.23445e-06	rs109349716	-
Day 21	Genomic	27	30524045	-0.110209	0.0687908	0.022636	0.0166522	8.43105e-06		740834	0.2512	0.152346	-0.110364	0.0686819	0.0226409	0.0166424	8.23424e-06	rs109498317	-
Day 21	Genomic	19	19718709	0.0319575	0.0247878	0.00968858	0.00800872	1.16148e-05		586783	0.17557	0.151226	0.0320734	0.0248578	0.00964982	0.00801092	1.02522e-05	rs109191037	-
Day 21	Genomic	19	19712275	-0.0320478	0.0246663	0.00976689	0.00801087	1.16835e-05		586779	0.175691	0.151232	-0.0321724	0.0247269	0.00972778	0.00801377	1.03201e-05	rs110807769	-
Day 21	Genomic	19	19723826	0.0320478	0.0246663	0.00976689	0.00801087	1.16835e-05		586787	0.175694	0.151232	0.0321724	0.0247269	0.00972779	0.00801377	1.03202e-05	rs137159527	-
Day 21	Genomic	19	19724817	-0.0320478	0.0246663	0.00976689	0.00801087	1.16835e-05		586788	0.175877	0.151236	-0.032172	0.0247268	0.00972784	0.00801369	1.03227e-05	rs135474570	-
Day 21	Genomic	19	19727317	-0.0320478	0.0246663	0.00976689	0.00801087	1.16835e-05		586789	0.175696	0.151232	-0.0321724	0.0247269	0.00972779	0.00801377	1.03203e-05	rs109892786	LOC104976580
Day 21	Genomic	19	19728295	-0.0320478	0.0246663	0.00976689	0.00801087	1.16835e-05		586790	0.175622	0.15123	-0.0321726	0.024727	0.00972775	0.00801379	1.03189e-05	rs110529823	LOC104976580
Day 21	Genomic	19	19729214	-0.0320478	0.0246663	0.00976689	0.00801087	1.16835e-05		586791	0.175695	0.151232	-0.0321724	0.0247269	0.00972779	0.00801377	1.03202e-05	rs110145121	LOC104976580
Day 21	Genomic	19	19732813	-0.0320478	0.0246663	0.00976689	0.00801087	1.16835e-05		586792	0.175694	0.151232	-0.0321724	0.0247269	0.00972779	0.00801377	1.03202e-05	rs134535711	LOC104976580
Day 21	Genomic	19	19736819	-0.0320478	0.0246663	0.00976689	0.00801087	1.16835e-05		586796	0.175702	0.151232	-0.0321724	0.0247269	0.0097278	0.00801377	1.03205e-05	rs137329550	LOC104976580,LGALS9
Day 21	Genomic	19	19737771	0.0320478	0.0246663	0.00976689	0.00801087	1.16835e-05		586797	0.175695	0.151232	0.0321724	0.0247269	0.00972779	0.00801377	1.03202e-05	rs135988447	LOC104976580,LGALS9
Day 21	Genomic	19	19718049	0.0321871	0.0245649	0.00968149	0.00800632	1.17366e-05		586782	0.175421	0.151219	0.0322979	0.0246397	0.00964169	0.00800973	1.03537e-05	rs110561666	-
Day 21	Genomic	6	1947506	-0.320153	0.16899	0.0765142	0.0530597	1.28419e-05		200974	0.208116	0.151996	-0.320199	0.169146	0.0764693	0.0530556	1.26384e-05	rs135365957	MARCH1
Day 21	Genomic	3	116975114	0.035257	0.0171446	0.0101506	0.00834441	1.32447e-05		125890	0.176145	0.151144	0.0354833	0.0170957	0.010129	0.008342	1.17595e-05	rs43376940	-
Day 21	Genomic	2	73167898	-0.330046	0.175819	0.0756838	0.0521279	1.37094e-05		69235	0.253812	0.152292	-0.330194	0.175904	0.0755503	0.0520311	1.32675e-05	rs208220604	GLI2
Day 21	Genomic	1	59853742	0.352244	0.244738	0.0762066	0.0514824	1.45627e-05		17061	0.255379	0.152424	0.352226	0.244819	0.0761154	0.0514149	1.40617e-05	rs136455588	ZBTB20
Day 21	Genomic	1	59855735	-0.352244	0.244738	0.0762066	0.0514824	1.45627e-05		17062	0.25538	0.152424	-0.352226	0.244819	0.0761154	0.0514149	1.40618e-05	rs43240212	ZBTB20
Day 21	Genomic	1	59856485	-0.352244	0.244738	0.0762066	0.0514824	1.45627e-05		17063	0.255377	0.152424	-0.352226	0.244819	0.0761155	0.0514149	1.40619e-05	rs43240209	ZBTB20
Day 21	Genomic	23	18105887	-0.0764828	-0.0790688	0.0235464	0.0169852	1.45848e-05		670848	0.257989	0.152579	-0.0764608	-0.0791614	0.0235556	0.0169776	1.40238e-05	rs109795663	-
Day 21	Genomic	1	59864535	-0.352371	0.244508	0.0762049	0.0514542	1.46893e-05		17065	0.255026	0.152414	-0.352357	0.24458	0.0761152	0.0513868	1.41952e-05	rs43240193	ZBTB20
Day 21	Genomic	1	59865529	0.352371	0.244508	0.0762049	0.0514542	1.46893e-05		17066	0.255026	0.152414	0.352357	0.24458	0.0761152	0.0513869	1.41954e-05	rs110693195	ZBTB20
Day 21	Genomic	1	59879169	0.352371	0.244508	0.0762049	0.0514542	1.46893e-05		17069	0.255026	0.152414	0.352357	0.24458	0.0761153	0.0513869	1.41957e-05	rs41602052	ZBTB20
Day 21	Genomic	1	59884291	0.352433	0.24443	0.0762059	0.0514543	1.47616e-05		17070	0.255091	0.152415	0.352418	0.244504	0.0761161	0.0513867	1.42629e-05	rs43240181	ZBTB20
Day 21	Genomic	1	59888166	-0.352433	0.24443	0.0762059	0.0514543	1.47616e-05		17071	0.255077	0.152415	-0.352418	0.244504	0.0761162	0.0513869	1.42636e-05	rs109522758	ZBTB20
Day 21	Genomic	6	90166714	0.216437	0.113548	0.0467582	0.0325017	1.49273e-05		226605	0.250718	0.15234	0.216602	0.113337	0.0467697	0.032495	1.45915e-05	rs133180003	-
Day 21	Genomic	1	59850783	-0.353059	0.243916	0.0761488	0.0514023	1.50788e-05		17059	0.254182	0.15252	-0.353082	0.243971	0.07606	0.0513409	1.46135e-05	rs43240224	ZBTB20
Day 21	Genomic	1	59860861	-0.353075	0.243699	0.0761973	0.051442	1.53785e-05		17064	0.254201	0.152412	-0.353078	0.243758	0.0761102	0.0513765	1.4891e-05	rs43240203	ZBTB20
Day 21	Genomic	6	83305776	-0.359678	0.232895	0.075899	0.051672	1.57914e-05		224722	0.250005	0.152269	-0.359731	0.232983	0.0758207	0.0516176	1.54149e-05	rs132659940	-
Day 21	Genomic	12	80355285	0.354528	0.244769	0.0760117	0.0521451	1.58192e-05		426939	0.250154	0.152424	0.354597	0.244732	0.075935	0.0520915	1.54504e-05	rs110972156	-
Day 21	Genomic	12	80369820	0.354528	0.244769	0.0760117	0.0521451	1.58192e-05		426945	0.250158	0.152424	0.354597	0.244732	0.0759349	0.0520914	1.545e-05	rs109128737	-
Day 21	Genomic	29	41048334	-0.360322	0.233129	0.0760449	0.0518718	1.62316e-05		771655	0.251045	0.15232	-0.360368	0.233197	0.0759625	0.0518185	1.58134e-05	rs137660686	FADS2
Day 21	Genomic	18	50291488	1.08407	-0.73012	0.236207	0.154719	1.7383e-05		575164	0.250038	0.1525	1.08495	-0.730226	0.235973	0.154556	1.69979e-05	rs461728339	C18H19orf54,ITPKC
Day 21	Genomic	29	33781565	-0.356234	0.240482	0.076218	0.0523247	1.76811e-05		769504	0.249081	0.152225	-0.356396	0.240313	0.0761495	0.0522609	1.72793e-05	rs41586168	-
Day 21	Genomic	27	30521312	0.102795	0.0629404	0.0218663	0.0161566	1.8664e-05		740831	0.260787	0.152416	0.103099	0.0628276	0.0218793	0.0161452	1.78206e-05	rs135433274	-
Day 21	Genomic	11	60627736	-0.32591	0.186649	0.075617	0.0512634	2.03332e-05		389156	0.243073	0.152209	-0.325967	0.186728	0.0755371	0.0512071	2.00951e-05	rs137352659	-
Day 21	Genomic	19	19719473	0.0355982	0.0206255	0.00966093	0.00798253	2.06991e-05		586784	0.186038	0.151504	0.0356355	0.0206628	0.00962804	0.00798343	1.91382e-05	rs133119181	-
Day 21	Genomic	19	19720325	-0.0355982	0.0206255	0.00966093	0.00798253	2.06991e-05		586785	0.185981	0.151503	-0.0356355	0.0206629	0.00962816	0.00798356	1.91432e-05	rs134456641	-
Day 21	Genomic	19	19722455	-0.0355982	0.0206255	0.00966093	0.00798253	2.06991e-05		586786	0.18604	0.151504	-0.0356355	0.0206628	0.00962803	0.00798342	1.91381e-05	rs133036550	-
Day 21	Genomic	4	91471170	0.318883	0.172492	0.0765658	0.0530472	2.11555e-05		153523	0.158375	0.15104	0.319545	0.17261	0.0763842	0.0529882	1.73122e-05	rs442797100	GRM8
Day 21	Genomic	12	30755347	-0.00284079	-0.0366327	0.0107947	0.00882683	2.23985e-05		413931	0.267304	0.15257	-0.00277913	-0.0367623	0.0108189	0.00882047	2.09817e-05	rs134117517	-
Day 21	Genomic	4	95700526	0.153859	0.0897995	0.0331639	0.0233653	2.26428e-05		154854	0.174035	0.151183	0.154426	0.0898073	0.0331263	0.0233612	1.99896e-05	rs109387213	LOC101904500
Day 21	Genomic	21	22556499	-0.016732	0.0468962	0.0135269	0.0107418	2.69946e-05		631154	0.192538	0.15159	-0.0166844	0.0469672	0.0135219	0.0107453	2.56001e-05	rs41257392	IQGAP1
Day 21	Genomic	21	22557433	-0.016732	0.0468962	0.0135269	0.0107418	2.69946e-05		631155	0.192563	0.15159	-0.0166844	0.0469672	0.0135217	0.0107452	2.55945e-05	rs41257391	IQGAP1
Day 21	Genomic	18	41457644	-0.0414871	-0.00504906	0.00958547	0.00812902	2.95242e-05		571823	0.153074	0.150518	-0.0418659	-0.00485657	0.00953626	0.00814106	2.30229e-05	rs136451232	-
Day 21	Genomic	18	39042920	-0.0270234	-0.070033	0.034442	0.0246887	2.96197e-05		570933	0.263287	0.152439	-0.0273144	-0.0703963	0.0344398	0.0246728	2.79852e-05	rs41880161	-
Day 21	Genomic	18	39059808	-0.0270234	-0.070033	0.034442	0.0246887	2.96197e-05		570936	0.263277	0.152439	-0.0273143	-0.0703962	0.0344401	0.0246729	2.79893e-05	rs109936174	-
Day 21	Genomic	18	39066433	0.0270234	-0.070033	0.034442	0.0246887	2.96197e-05		570938	0.263275	0.152439	0.0273143	-0.0703962	0.0344401	0.0246729	2.79894e-05	rs41880174	-
Day 21	Genomic	20	12464403	-0.0539961	0.0472007	0.0138866	0.010878	2.99614e-05		606580	0.222565	0.152106	-0.0539783	0.047216	0.0138843	0.0108788	2.99271e-05	rs110636382	MAST4
Day 21	Genomic	5	72456601	0.24784	0.168812	0.0546234	0.0378234	3.20362e-05		185019	0.26126	0.152489	0.248469	0.169133	0.0546281	0.0378182	3.05265e-05	rs137538165	LARGE1
Day 21	Genomic	5	72460040	0.24784	0.168812	0.0546234	0.0378234	3.20362e-05		185020	0.261258	0.152489	0.248469	0.169133	0.0546281	0.0378182	3.05265e-05	rs133270277	LARGE1
Day 21	Genomic	15	51077264	-0.0261203	-0.0308211	0.00978305	0.00818787	3.31898e-05		498514	0.240168	0.152413	-0.0260751	-0.0308681	0.00979322	0.00818751	3.29909e-05	rs43769855	-
Day 21	Genomic	18	57839268	-0.304731	0.235499	0.0755651	0.0521643	3.31912e-05		577961	0.241876	0.152197	-0.304794	0.235484	0.0754885	0.0521191	3.28504e-05	rs471107292	SIGLEC10
Day 21	Genomic	20	12469663	-0.0543773	0.0466408	0.0138849	0.01089	3.34975e-05		606583	0.224313	0.152117	-0.0543661	0.0466498	0.0138836	0.0108905	3.34817e-05	rs42240702	MAST4
Day 21	Genomic	27	4223165	-0.0408304	0.0146175	0.0155707	0.0117263	3.39571e-05		733169	0.181399	0.151309	-0.0408617	0.0146643	0.0155572	0.0117431	3.10851e-05	rs133343236	-
Day 21	Genomic	27	4191161	-0.0407142	0.0146999	0.0155638	0.0117319	3.41285e-05		733161	0.181386	0.151308	-0.0407458	0.0147468	0.0155507	0.011749	3.12406e-05	rs137395236	-
Day 21	Genomic	2	99280003	-0.0496284	0.00507563	0.0119683	0.00973147	3.46022e-05		77055	0.200247	0.151616	-0.0496824	0.00515627	0.0119574	0.00973383	3.35095e-05	rs135458314	-
Day 21	Genomic	18	55304802	-0.0457768	0.00585646	0.0100421	0.00817926	3.62605e-05		577001	0.175352	0.151202	-0.0459061	0.00591898	0.0100129	0.00818269	3.22756e-05	rs134253774	-
Day 21	Genomic	12	30754324	0.00168748	-0.0363504	0.0111471	0.00904428	3.67623e-05		413930	0.259149	0.152544	0.00169935	-0.0364179	0.0111671	0.00903974	3.52802e-05	rs110652581	-
Day 21	Genomic	5	37256771	-0.120167	0.0459911	0.0309922	0.0219604	3.72654e-05		174927	0.205441	0.151701	-0.120037	0.0458109	0.0309676	0.0219499	3.64743e-05	rs135952865	ADAMTS20
Day 21	Genomic	18	41467608	0.0407818	0.00394054	0.00897892	0.0079473	3.74393e-05		571826	0.159121	0.150689	0.0409922	0.0042064	0.00893547	0.00795721	3.03254e-05	rs137518506	-
Day 21	Genomic	18	41468701	-0.0407818	0.00394054	0.00897892	0.0079473	3.74393e-05		571827	0.159118	0.150689	-0.0409922	0.00420641	0.00893544	0.00795719	3.03238e-05	rs110986986	-
Day 21	Genomic	5	33545700	0.0458676	-0.00375472	0.0125534	0.00991569	3.76567e-05		173970	0.27275	0.152583	0.0463928	-0.00351723	0.0125811	0.00991632	3.45301e-05	rs137514685	-
Day 21	Genomic	18	39160403	-0.02104	-0.059977	0.0249021	0.0181984	3.81909e-05		570973	0.257108	0.152419	-0.0210334	-0.0600691	0.0248986	0.0181774	3.67127e-05	rs41871642	-
Day 21	Genomic	8	61002567	-0.0985962	0.0725387	0.0227632	0.0168814	4.00435e-05		290885	0.230397	0.152203	-0.0986072	0.0725416	0.0227659	0.0168818	4.00326e-05	rs208506074	RNF38
Day 21	Genomic	16	21251119	-0.0406663	0.0212468	0.0100192	0.00806228	4.16053e-05		515331	0.221514	0.152105	-0.0406524	0.0212539	0.0100157	0.00806296	4.15399e-05	rs42599060	ESRRG
Day 21	Genomic	16	27317151	0.0404896	-0.0262451	0.00981382	0.0085779	4.33618e-05		517048	0.254736	0.152415	0.0405478	-0.0263199	0.00982573	0.00857178	4.20687e-05	rs109804672	TLR5
Day 21	Genomic	27	30520660	0.0931934	0.0567029	0.0206626	0.0153888	4.38019e-05		740830	0.252044	0.152355	0.093386	0.0565986	0.0206756	0.0153842	4.27245e-05	rs109097836	-
Day 21	Genomic	8	61120264	0.0993216	0.0709634	0.0227612	0.0168912	4.50362e-05		290917	0.232839	0.152235	0.0993388	0.0709759	0.022766	0.0168916	4.49872e-05	rs29023024	LOC104969376
Day 21	Genomic	21	59356941	0.0098975	-0.0329242	0.0106736	0.00883042	4.78983e-05		642735	0.221845	0.152075	0.0098919	-0.0329257	0.0106717	0.0088314	4.78332e-05	rs132831226	-
Day 21	Genomic	19	19734849	0.0321943	0.0212968	0.00966716	0.00798336	5.02407e-05		586794	0.173214	0.151216	0.0322991	0.0214293	0.00962139	0.00798536	4.38511e-05	rs133298903	LOC104976580
Day 21	Genomic	3	100644302	0.0733879	0.0152337	0.0207678	0.0154667	5.25084e-05		119924	0.190927	0.15145	0.073572	0.0153817	0.0207707	0.0154862	4.95261e-05	rs134274649	-
Day 21	Genomic	28	34443453	-0.0209367	-0.0253178	0.0143143	0.0111713	5.36063e-05		754878	0.216706	0.151979	-0.0209295	-0.025316	0.0143123	0.0111728	5.33356e-05	rs42151947	-
Day 21	Genomic	23	20538975	0.0734578	-0.0387803	0.0164445	0.0126693	5.36854e-05		671699	0.202788	0.151739	0.0735045	-0.0388491	0.0164328	0.0126748	5.22521e-05	rs135980706	-
Day 21	Genomic	3	93549046	-0.0515003	0.0137846	0.0115979	0.00915184	5.53171e-05		117810	0.217218	0.152059	-0.0514827	0.0138037	0.0115912	0.00915397	5.50618e-05	rs41677923	LRP8
Day 21	Genomic	14	63641149	-0.026595	0.0290025	0.00902741	0.00801218	5.66771e-05		476162	0.239912	0.152291	-0.0266239	0.0290102	0.00903624	0.00800999	5.63003e-05	rs135823593	-
Day 21	Genomic	1	151710117	-0.0154541	0.0441192	0.0124509	0.0103882	5.84659e-05		45148	0.258374	0.152534	-0.0151869	0.0441397	0.012469	0.0103861	5.61896e-05	rs109260770	KCNJ6
Day 21	Genomic	16	27313007	-0.0410948	-0.0280844	0.0101401	0.00879764	5.96786e-05		517042	0.236369	0.152255	-0.0410986	-0.0280978	0.010144	0.00879579	5.94852e-05	rs110798929	TLR5
Day 21	Genomic	16	27313572	0.0410948	-0.0280844	0.0101401	0.00879764	5.96786e-05		517043	0.236361	0.152255	0.0410986	-0.0280978	0.010144	0.00879579	5.9486e-05	rs109367530	TLR5
Day 21	Genomic	16	27314090	0.0410948	-0.0280844	0.0101401	0.00879764	5.96786e-05		517044	0.236374	0.152255	0.0410986	-0.0280978	0.0101439	0.00879576	5.94819e-05	rs109035476	TLR5
Day 21	Genomic	16	27315031	0.0410948	-0.0280844	0.0101401	0.00879764	5.96786e-05		517045	0.236363	0.152255	0.0410986	-0.0280978	0.010144	0.00879578	5.94849e-05	rs109040947	TLR5
Day 56	Genomic	29	43563745	-0.280917	0.202827	0.0501231	0.0356786	1.05306e-07		772438	5.875e-07	0.14237	-0.280991	0.202972	0.0501054	0.0356703	1.02709e-07	rs109046415	NRXN2
Day 56	Genomic	5	9999579	0.279742	0.194261	0.0501073	0.0342871	1.51692e-07		166475	1.89846e-06	0.142192	0.27981	0.194297	0.0500908	0.0342804	1.49732e-07	rs449921839	PTPRQ
Day 56	Genomic	12	11803710	-0.280115	0.193018	0.0501787	0.0342337	1.67872e-07		407757	1.3691e-06	0.142097	-0.28015	0.193043	0.0501622	0.0342207	1.65397e-07	rs137773546	VWA8
Day 56	Genomic	28	9540350	-0.125105	0.103782	0.0252977	0.0183503	1.68483e-07		748532	2.02015e-06	0.141978	-0.125218	0.10387	0.0252828	0.0183441	1.6252e-07	rs133099325	MTR
Day 56	Genomic	20	62335955	0.110723	0.0706049	0.0196113	0.0143239	1.77258e-07		621009	8.37531e-06	0.142299	0.110823	0.0706756	0.0196021	0.0143236	1.70125e-07	rs382570508	CTNND2
Day 56	Genomic	4	16279419	-0.281332	0.179831	0.0501661	0.0352803	1.78516e-07		132395	1.08889e-06	0.142011	-0.281378	0.17982	0.0501492	0.0352667	1.75494e-07	rs137033617	UMAD1
Day 56	Genomic	5	10012936	-0.279998	0.192214	0.0501305	0.0343677	1.91486e-07		166481	3.01797e-06	0.142209	-0.280056	0.192234	0.0501142	0.0343607	1.89152e-07	rs474494811	PTPRQ
Day 56	Genomic	5	117763596	0.280491	0.190143	0.0502084	0.0342118	2.08962e-07		199258	9.39486e-07	0.142139	0.280534	0.190156	0.0501922	0.0341998	2.06158e-07	rs209008308	CELSR1
Day 56	Genomic	7	4247661	0.280874	0.190411	0.0501837	0.0343997	2.09468e-07		238063	3.55079e-06	0.142396	0.280927	0.190446	0.0501676	0.0343926	2.06588e-07	rs109844711	CERS1
Day 56	Genomic	4	16275981	-0.281309	0.183004	0.0501818	0.0360863	2.12721e-07		132394	3.26869e-06	0.14214	-0.281355	0.182978	0.0501655	0.0360711	2.09445e-07	rs136191133	UMAD1
Day 56	Genomic	16	36782444	0.281297	0.184547	0.0501882	0.0366592	2.20302e-07		520237	2.00734e-06	0.142134	0.281334	0.184598	0.0501724	0.0366512	2.17384e-07	rs41579633	-
Day 56	Genomic	28	24702065	0.15736	0.112201	0.0290265	0.0200924	2.20309e-07		751750	0.0443896	0.145318	0.157483	0.112376	0.0290186	0.0200799	2.07802e-07	rs136336621	HERC4
Day 56	Genomic	22	23428572	-0.281132	0.188714	0.0501833	0.0348182	2.22457e-07		653626	2.30637e-06	0.142041	-0.281176	0.18871	0.0501668	0.0348094	2.19405e-07	rs137517324	CNTN4
Day 56	Genomic	23	33151313	0.197123	0.135609	0.0359035	0.0247794	2.75138e-07		676800	1.34677e-06	0.142386	0.19735	0.135735	0.0358973	0.0247795	2.66302e-07	rs41643455	DCDC2
Day 56	Genomic	25	38965383	-0.198109	0.133306	0.0358631	0.0245929	3.07116e-07		714352	6.7144e-07	0.14242	-0.198304	0.133481	0.0358588	0.0245896	2.96583e-07	rs109723333	C25H7orf26
Day 56	Genomic	25	38968303	0.198206	0.133	0.0358642	0.0245993	3.09483e-07		714353	2.37937e-05	0.142424	0.1984	0.133175	0.0358613	0.0245971	2.99366e-07	rs109217737	C25H7orf26
Day 56	Genomic	25	38985593	0.198206	0.133	0.0358642	0.0245993	3.09483e-07		714357	4.39188e-06	0.142422	0.1984	0.133175	0.0358588	0.0245954	2.98728e-07	rs110700849	ZNF853
Day 56	Genomic	16	34551096	0.00968852	-0.0245365	0.0088036	0.00699774	1.69992e-06		519545	0.042337	0.145171	0.00964188	-0.0246718	0.0088052	0.00699258	1.60905e-06	rs41795318	SDCCAG8
Day 56	Genomic	13	31811240	-0.183595	0.123061	0.0361075	0.0249164	3.00057e-06		440903	8.90253e-06	0.142435	-0.183714	0.123163	0.0361025	0.024914	2.94151e-06	rs209595838	CUBN
Day 56	Genomic	5	67680585	0.217979	0.164167	0.0505406	0.0342711	3.81065e-06		183374	0.0090229	0.143178	0.217965	0.164161	0.0505405	0.0342707	3.80989e-06	rs137275557	STAB2
Day 56	Genomic	23	30152997	-0.00514054	-0.0240135	0.00767856	0.00633006	7.37149e-06		675518	0.000247143	0.142191	-0.005121	-0.0240239	0.00767342	0.00632915	7.32206e-06	rs132954460	-
Day 56	Genomic	5	67588785	-0.163745	0.120256	0.0359907	0.0246867	8.01071e-06		183330	1.51672e-05	0.142819	-0.163769	0.120252	0.0359581	0.0246686	7.90183e-06	rs135757812	-
Day 56	Genomic	19	4980372	0.0303156	-0.0146966	0.0067204	0.00555141	1.14112e-05		581888	0.0290412	0.144257	0.0303886	-0.0146715	0.00672786	0.00554985	1.11845e-05	rs109280100	-
Day 56	Genomic	4	53506708	0.0434391	0.0252508	0.0091308	0.00727618	1.14478e-05		142496	0.00280007	0.142609	0.0434181	0.0252498	0.00912524	0.00727513	1.14202e-05	rs111026161	-
Day 56	Genomic	28	3825994	0.132613	0.0990182	0.0296344	0.0207397	1.30605e-05		746767	0.0156883	0.143429	0.132673	0.0990236	0.0296401	0.0207396	1.30324e-05	rs134134578	-
Day 56	Genomic	28	3826765	-0.132613	0.0990182	0.0296344	0.0207397	1.30605e-05		746768	0.0156626	0.143427	-0.132672	0.0990236	0.02964	0.0207396	1.30319e-05	rs109505077	-
Day 56	Genomic	7	34473344	0.0208869	0.0218897	0.00672321	0.00538522	1.35356e-05		247264	0.0453676	0.145467	0.0210948	0.0218913	0.00674157	0.00538527	1.27098e-05	rs135617087	PRR16
Day 56	Genomic	28	3823384	-0.132885	0.0990764	0.0296215	0.0208168	1.35834e-05		746766	0.0171739	0.143569	-0.132954	0.0990846	0.0296283	0.0208166	1.3539e-05	rs132710036	-
Day 56	Genomic	24	29027003	0.0355342	0.0176582	0.00757006	0.00606014	1.44878e-05		690710	0.0493685	0.145679	0.0357621	0.0176763	0.00759257	0.00605813	1.34185e-05	rs110416185	-
Day 56	Genomic	16	34514263	0.00896495	-0.0220891	0.0097454	0.00759591	1.62206e-05		519537	0.0157712	0.143446	0.00897629	-0.0220984	0.00974655	0.00759483	1.61945e-05	rs42738415	SDCCAG8
Day 56	Genomic	16	34519715	0.00896495	-0.0220891	0.0097454	0.00759591	1.62206e-05		519538	0.0145912	0.143359	0.00897447	-0.0220969	0.00974611	0.00759481	1.61896e-05	rs29021962	SDCCAG8
Day 56	Genomic	16	34527658	0.00896495	-0.0220891	0.0097454	0.00759591	1.62206e-05		519540	0.00532337	0.142664	0.00896014	-0.0220851	0.00974496	0.00759642	1.62334e-05	rs42738428	SDCCAG8
Day 56	Genomic	5	67607040	0.164492	0.117427	0.0360423	0.024853	1.68684e-05		183340	2.27654e-06	0.142731	0.164512	0.1174	0.0360075	0.0248348	1.66527e-05	rs109943069	LOC107132501
Day 56	Genomic	16	34538872	-0.00788075	-0.0220967	0.00900576	0.00713478	1.82768e-05		519542	0.00774132	0.142809	-0.00788006	-0.0220961	0.00900564	0.00713489	1.82764e-05	rs133125649	SDCCAG8
Day 56	Genomic	26	19855497	0.0016368	0.027034	0.00858143	0.00663174	2.13401e-05		721026	0.0407265	0.145148	0.00135417	0.0270089	0.00859546	0.00662846	2.02023e-05	rs109482721	HPSE2
Day 56	Genomic	8	67504393	0.169853	0.116984	0.0368811	0.0255976	2.35838e-05		293205	1.04185e-05	0.142271	0.169926	0.117065	0.0368723	0.0255963	2.32472e-05	rs41657280	-
Day 56	Genomic	1	69944271	0.166499	0.110605	0.0358321	0.0256546	2.45247e-05		20394	9.58412e-07	0.142561	0.166606	0.110595	0.0358155	0.0256473	2.39877e-05	rs109811771	MUC13
Day 56	Genomic	13	22511909	-0.028173	-0.040316	0.012842	0.00928395	2.46472e-05		437973	2.67194e-06	0.142223	-0.0281301	-0.0403162	0.0128375	0.0092823	2.43235e-05	rs110551604	NEBL
Day 56	Genomic	11	90013225	-0.0783217	0.0564708	0.0176535	0.012861	2.64133e-05		398751	9.02462e-07	0.142125	-0.0783756	0.0565366	0.0176481	0.0128616	2.58756e-05	rs208835120	RSAD2
Day 56	Genomic	2	136313055	12.1865	8.13917	2.68665	1.79232	2.6549e-05		88919	0.000125304	0.142388	12.1934	8.14374	2.6865	1.79223	2.63329e-05	rs454405605	LOC789347
Day 56	Genomic	17	68432302	0.047361	0.0133228	0.0115067	0.00880246	2.79849e-05		555985	0.0131968	0.143147	0.0473877	0.0133451	0.0115086	0.00880327	2.79647e-05	rs41721120	TFIP11
Day 56	Genomic	14	46633644	0.0699923	0.047362	0.0154257	0.0113624	2.90908e-05		471353	1.95407e-06	0.142092	0.0700154	0.0473828	0.015421	0.0113615	2.87446e-05	rs136045797	-
Day 56	Genomic	5	67636292	-0.219883	0.157559	0.0507197	0.0344613	3.12408e-05		183352	0.0064053	0.142925	-0.219923	0.157571	0.0507183	0.0344616	3.12296e-05	rs109637830	STAB2
Day 56	Genomic	10	20740141	0.0377244	-0.0385149	0.0340797	0.026239	3.64387e-05		346141	1.01391e-05	0.142186	0.037733	-0.0385222	0.0340432	0.0262152	3.58847e-05	rs135225211	TGM1
Day 56	Genomic	16	29551999	0.225779	0.138634	0.0507527	0.0347732	3.69913e-05		517867	3.88338e-06	0.142491	0.225855	0.138643	0.0507448	0.0347727	3.63771e-05	rs137787378	SRP9
Day 56	Genomic	16	29564501	0.225779	0.138634	0.0507527	0.0347732	3.69913e-05		517871	6.82876e-07	0.142491	0.225855	0.138643	0.050748	0.0347749	3.64223e-05	rs110043899	-
Day 56	Genomic	25	27302329	0.0744431	0.0293896	0.0185803	0.0136288	3.86918e-05		710569	6.96543e-07	0.142276	0.0745317	0.0294335	0.0185752	0.0136304	3.72598e-05	rs43139068	LOC104968805
Day 56	Genomic	14	10763136	0.0256713	-0.0402993	0.0142037	0.0104139	3.86984e-05		460221	0.0368954	0.144975	0.0253855	-0.0402343	0.0142288	0.0104155	3.72175e-05	rs136484970	-
Day 56	Genomic	10	84850701	0.224511	0.140096	0.0507164	0.034562	3.88881e-05		364359	3.21283e-06	0.142411	0.224577	0.140135	0.0507094	0.0345618	3.8427e-05	rs43650860	DCAF4
Day 56	Genomic	7	42492420	0.221173	0.156917	0.0507123	0.0345906	3.95196e-05		250008	2.74539e-06	0.142389	0.221312	0.157047	0.0507053	0.0345911	3.88732e-05	rs134645244	-
Day 56	Genomic	1	137417910	-0.00939926	-0.0317848	0.0104977	0.007921	4.00768e-05		39812	7.63594e-06	0.142214	-0.00930124	-0.0317536	0.0104942	0.00792039	3.97396e-05	rs43251390	TMEM108
Day 56	Genomic	13	22509766	-0.0286244	-0.039974	0.0132038	0.00950604	4.62096e-05		437972	0.00352011	0.142499	-0.0286017	-0.0399751	0.0132012	0.00950495	4.5846e-05	rs135080961	NEBL
Day 56	Genomic	13	22522822	-0.0286244	-0.039974	0.0132038	0.00950604	4.62096e-05		437977	0.00782555	0.142829	-0.0286216	-0.0399741	0.0132034	0.00950583	4.61572e-05	rs136168668	NEBL
Day 56	Genomic	13	22503640	0.0286244	-0.039974	0.0132038	0.00950604	4.62096e-05		437967	4.57753e-06	0.142225	0.0285857	-0.0399761	0.0131995	0.00950426	4.55911e-05	rs110034021	NEBL
Day 56	Genomic	2	96494109	-0.0849521	0.0417189	0.0196165	0.0147632	4.67196e-05		76214	0.00641778	0.142525	-0.0849481	0.0417181	0.0196161	0.0147635	4.67043e-05	rs109266325	-
Day 56	Genomic	13	22508490	-0.0286119	-0.039998	0.0132084	0.00951658	4.80672e-05		437971	1.07503e-06	0.142233	-0.0285723	-0.0400006	0.0132039	0.0095146	4.73829e-05	rs110005961	NEBL
Day 56	Genomic	13	22538296	-0.0286119	-0.039998	0.0132084	0.00951658	4.80672e-05		437982	1.72532e-06	0.142233	-0.0285723	-0.0400006	0.0132041	0.0095147	4.73928e-05	rs109935140	NEBL
Day 56	Genomic	20	19085014	0.0754419	0.045792	0.0168115	0.0124335	4.86292e-05		608384	0.036135	0.144683	0.0756334	0.0457904	0.0168204	0.012433	4.68466e-05	rs110391875	PDE4D
Day 56	Genomic	10	20735983	0.0400189	-0.0339705	0.0341257	0.025841	4.86304e-05		346139	3.04546e-06	0.142161	0.0400158	-0.0339636	0.0340884	0.0258174	4.82142e-05	rs133646312	TGM1
Day 56	Genomic	26	19880083	0.00243888	0.0239309	0.00777355	0.00618294	4.95848e-05		721029	0.0314813	0.144577	0.00261817	0.0238966	0.007787	0.00618078	4.82848e-05	rs42514983	HPSE2
Day 56	Genomic	2	101111896	0.0418651	0.0288567	0.0102326	0.00753505	5.061e-05		77436	0.00584481	0.142474	0.0418673	0.0288572	0.0102317	0.00753518	5.056e-05	rs134594445	-
Day 56	Genomic	16	13815415	-0.0264496	0.00734647	0.00885373	0.00696748	5.09168e-05		513188	2.99894e-06	0.142291	-0.0264572	0.00737074	0.00885043	0.00696711	4.93333e-05	rs137018920	LOC107133223
Day 56	Genomic	23	47342513	0.11736	0.104475	0.0365745	0.0250166	5.23354e-05		680740	0.0329492	0.14455	0.117306	0.104557	0.036566	0.0250097	5.08298e-05	rs41616105	-
Day 56	Genomic	12	58365685	0.112095	0.0800496	0.0261437	0.0180164	5.32935e-05		421552	2.11427e-06	0.142087	0.112237	0.0801572	0.0261469	0.0180204	5.21737e-05	rs41566715	-
Day 56	Genomic	21	71482201	-0.0153703	0.0179285	0.00612978	0.00540089	5.40054e-05		646500	6.91444e-06	0.142387	-0.015399	0.0179476	0.00612459	0.00540068	5.23967e-05	rs135338912	-
Day 56	Genomic	1	78724790	0.0828156	0.0810119	0.0295432	0.020755	5.82371e-05		22843	0.0340042	0.144877	0.0823953	0.0809219	0.0295652	0.0207555	5.64236e-05	rs135210733	TPRG1
Day 56	Genomic	1	144702204	0.0490699	0.026381	0.0110583	0.00849232	6.07395e-05		42425	0.0484801	0.145555	0.0493449	0.0265673	0.0110742	0.00849182	5.6307e-05	rs42137983	-
Day 56	Genomic	29	40979343	0.133836	0.0896747	0.0302394	0.0217733	6.34162e-05		771640	5.53941e-06	0.142175	0.133901	0.0897514	0.030224	0.0217667	6.22098e-05	rs109082191	FADS1
Day 56	Genomic	25	27319158	-0.074122	0.0310772	0.0186051	0.0135503	6.42591e-05		710570	1.445e-05	0.142247	-0.0742152	0.0311305	0.0186008	0.013552	6.21143e-05	rs42064463	-
Day 56	Genomic	11	1178211	-0.224312	0.144636	0.0508193	0.034553	6.55389e-05		371401	1.29547e-06	0.142547	-0.224405	0.144667	0.0508118	0.0345529	6.47179e-05	rs43655100	BCL2L11
Day 56	Genomic	24	30102158	-0.0396298	0.0240244	0.00920487	0.00710475	6.95941e-05		690947	0.0322669	0.144454	-0.0397473	0.0239984	0.00921435	0.00710039	6.75961e-05	rs42045866	CHST9
Day 56	Genomic	24	8641989	0.0511192	0.0382254	0.0123695	0.00924241	7.2162e-05		684852	0.0229895	0.14391	0.0511223	0.0382738	0.0123725	0.00924401	7.14654e-05	rs135446119	CCDC102B
Day 56	Genomic	22	28010491	0.0419722	0.037501	0.0114301	0.00863502	7.42021e-05		654805	3.08694e-06	0.142172	0.0420714	0.0375141	0.0114286	0.0086369	7.34838e-05	rs137722908	-
Day 56	Genomic	9	91695576	-0.222604	0.149513	0.0507582	0.0350638	7.5541e-05		333766	2.3803e-05	0.142329	-0.222713	0.149534	0.0507449	0.0350573	7.45862e-05	rs42679620	-
Day 56	Genomic	23	43769802	-0.222384	0.149727	0.0507448	0.0349146	7.55658e-05		679629	3.06132e-06	0.142664	-0.222495	0.149821	0.0507353	0.034922	7.47041e-05	rs110536499	-
Day 56	Genomic	9	91774553	0.222784	0.147984	0.0507592	0.0349633	7.58947e-05		333787	2.80328e-06	0.142365	0.22289	0.148012	0.0507538	0.0349623	7.509e-05	rs41667901	-
Day 56	Genomic	9	91647429	-0.222722	0.148488	0.0507578	0.0350458	7.60158e-05		333757	6.65089e-06	0.142321	-0.222829	0.148508	0.0507514	0.0350442	7.52009e-05	rs41610153	-
Day 56	Genomic	21	47588594	-0.163694	-0.0722859	0.0521564	0.0353211	7.9412e-05		638879	0.00285329	0.142158	-0.163646	-0.0722456	0.0521649	0.035328	7.9293e-05	rs41988804	SLC25A21
Day 56	Genomic	13	22513017	0.0222309	-0.0366557	0.0128698	0.00928517	7.99224e-05		437974	1.14987e-06	0.142226	0.022194	-0.0366714	0.0128665	0.00928405	7.81424e-05	rs110399427	NEBL
Day 56	Genomic	20	69120433	0.123796	0.071403	0.029909	0.0208616	8.08536e-05		623566	1.08347e-06	0.14254	0.123942	0.0714754	0.0298905	0.0208549	7.75197e-05	rs133504677	-
Day 56	Genomic	3	101616876	-0.221615	0.148501	0.0507196	0.0346888	8.1289e-05		120237	3.81362e-06	0.142309	-0.22172	0.148551	0.0507114	0.0346865	8.04e-05	rs377852514	UROD
Day 56	Genomic	29	45220627	0.0522893	0.0528531	0.0168579	0.0122341	8.1579e-05		772967	3.26407e-05	0.142403	0.052285	0.052891	0.0168504	0.0122345	8.03473e-05	rs42188037	ZDHHC24
Day 56	Genomic	19	1007045	0.0297424	-0.0114748	0.00688933	0.00567749	8.19649e-05		580955	0.0234751	0.14394	0.0297864	-0.011503	0.00689737	0.00567615	8.11212e-05	rs110977207	CA10
Day 56	Genomic	8	12283773	-0.0197132	0.0152005	0.00672672	0.00545205	8.43483e-05		276093	0.00140736	0.142481	-0.0197351	0.015202	0.00672146	0.00545158	8.26275e-05	rs110840176	-
Day 56	Genomic	13	22506504	-0.0225239	-0.0363792	0.0127536	0.00920516	8.58733e-05		437970	1.45606e-06	0.142214	-0.0224853	-0.0363845	0.0127495	0.00920412	8.45543e-05	rs136151373	NEBL
Day 56	Genomic	21	26620487	0.0305843	0.0190896	0.00750082	0.00603952	8.70964e-05		632329	5.31825e-06	0.142391	0.0305719	0.0190977	0.00749463	0.00603916	8.63972e-05	rs41583381	FAH
Day 56	Genomic	21	26625418	0.0305843	0.0190896	0.00750082	0.00603952	8.70964e-05		632332	4.87253e-06	0.142391	0.0305719	0.0190977	0.00749427	0.00603887	8.63207e-05	rs133872182	FAH
Day 56	Genomic	6	114935644	-0.0252598	0.0352633	0.0112788	0.00837425	8.84553e-05		235098	0.0151683	0.143647	-0.0252492	0.0352676	0.0112867	0.00837564	8.83562e-05	rs108949666	-
Day 56	Genomic	14	11533941	0.126223	0.0747712	0.0294622	0.021085	8.94308e-05		460562	1.84749e-05	0.142269	0.126254	0.0747527	0.0294693	0.0210897	8.896e-05	rs137339423	ASAP1
Day 56	Genomic	11	48022444	-0.129591	0.0891435	0.0300356	0.0214798	8.95259e-05		385994	1.42543e-05	0.142688	-0.129545	0.089169	0.0300131	0.0214726	8.88085e-05	rs111018795	RMND5A
Day 56	Genomic	20	36176136	-0.0483487	0.0316389	0.0112948	0.00862711	9.36866e-05		613483	0.00119521	0.142078	-0.0483551	0.0316526	0.0112944	0.00862835	9.34252e-05	rs41950130	-
Day 56	Genomic	15	75765343	0.0181801	0.0142443	0.00726546	0.00597199	9.55521e-05		506744	0.0516612	0.145737	0.0183695	0.0142585	0.0072729	0.00596667	8.73529e-05	rs109750599	-
Day 56	Genomic	24	54340214	-0.0474447	0.0210856	0.0111981	0.00845706	9.72103e-05		698544	5.48933e-06	0.142176	-0.0474462	0.0210881	0.0111953	0.00845865	9.63796e-05	rs110953183	-
Day 56	Genomic	1	94537175	0.154095	0.0969794	0.0359158	0.0251973	9.74511e-05		27208	0.0127317	0.14311	0.154127	0.0969942	0.0359219	0.0252004	9.74186e-05	rs210765030	-
Day 56	Genomic	9	21827423	0.020261	-0.0395389	0.0154415	0.0113133	9.78815e-05		312786	4.31327e-06	0.142239	0.0203586	-0.0396049	0.0154363	0.0113112	9.57696e-05	rs43089188	LOC101906475
Day 56	Genomic	11	28109480	0.0258201	0.0137644	0.00677534	0.00544989	9.79335e-05		379929	0.0643707	0.14661	0.026204	0.0138272	0.00681055	0.00544778	8.37456e-05	rs42184846	PRKCE
Day 56	Genomic	11	28117980	0.0258201	0.0137644	0.00677534	0.00544989	9.79335e-05		379931	0.064388	0.146611	0.0262041	0.0138272	0.00681061	0.00544782	8.37522e-05	rs42184864	PRKCE
Day 56	Genomic	11	28107518	-0.0258201	0.0137644	0.00677534	0.00544989	9.79335e-05		379927	0.0643606	0.14661	-0.0262039	0.0138272	0.00681055	0.00544779	8.37504e-05	rs42184835	PRKCE
Day 56	Genomic	11	28128266	-0.0258201	0.0137644	0.00677534	0.00544989	9.79335e-05		379935	0.0643761	0.146611	-0.026204	0.0138272	0.00681055	0.00544778	8.37446e-05	rs132655130	PRKCE
Day 56	Genomic	12	91044578	-0.0276349	0.0104528	0.00646442	0.00565289	9.99977e-05		431165	4.30422e-06	0.142318	-0.0276813	0.0104751	0.00645964	0.00565229	9.57691e-05	rs110775280	MIR2303,CDC16
Initial Response	Pedigree	12	88309027	-0.100323	-0.0570759	0.00810235	0.029404	2.54407e-32		430091	0.174915	0.183582	-0.100456	-0.0566969	0.00809679	0.0293592	2.0912e-32	rs135467227	MYO16
Initial Response	Pedigree	2	134692959	0.0702558	0.0239599	0.010319	0.0103131	5.93865e-13		88264	0.127576	0.178302	0.0702955	0.0239682	0.0103242	0.010316	5.81824e-13	rs133926855	-
Initial Response	Pedigree	25	18554426	-0.0539167	0.0343978	0.0126611	0.0116011	3.83777e-11		707759	0.108276	0.175726	-0.0539555	0.034362	0.0126621	0.011601	3.83506e-11	rs136430510	ACSM4
Initial Response	Pedigree	23	39405598	-0.0747661	0.0785774	0.013792	0.013487	5.4745e-10		678306	0.104959	0.175722	-0.0747722	0.0785797	0.0137932	0.0134873	5.47503e-10	rs110418859	LOC534832
Initial Response	Pedigree	19	56728310	-0.0361241	-0.13252	0.0116003	0.0210994	7.00208e-10		599522	0.0992221	0.174643	-0.0361413	-0.132518	0.0115991	0.0210997	6.99504e-10	rs137512794	-
Initial Response	Pedigree	7	39707997	0.00610259	-0.0929862	0.0100107	0.0145965	8.10165e-10		249026	0.0549051	0.168522	0.00621621	-0.0932226	0.00999197	0.0146054	7.35101e-10	rs42679472	HK3
Initial Response	Pedigree	8	95773434	-0.0106528	-0.0738504	0.0108534	0.012852	1.00438e-07		301867	0.0552535	0.168808	-0.0109736	-0.0740779	0.0108127	0.0128497	9.11678e-08	rs137444522	-
Initial Response	Pedigree	3	99097551	0.32769	0.213318	0.0580832	0.0407211	1.65469e-07		119464	0.12668	0.178294	0.327986	0.213508	0.0581052	0.0407235	1.62406e-07	rs132651163	-
Initial Response	Pedigree	10	46694410	0.3681	0.226392	0.0678167	0.0467364	3.51887e-07		353431	0.0658082	0.170722	0.368148	0.226202	0.067776	0.0467449	3.32454e-07	rs42838037	-
Initial Response	Pedigree	10	47034007	0.363507	0.240871	0.0678951	0.0466988	8.09259e-07		353537	0.0825541	0.172961	0.363701	0.24076	0.067876	0.0467024	7.94636e-07	rs43626042	-
Initial Response	Pedigree	7	16148320	-0.0809458	0.0862557	0.0231738	0.0164443	1.07975e-06		241225	0.164998	0.182629	-0.0816473	0.0866622	0.0231717	0.0164266	9.40268e-07	rs133018522	-
Initial Response	Pedigree	5	72456601	0.349762	0.245901	0.0686569	0.0475875	1.56097e-06		185019	0.117194	0.177191	0.349894	0.245942	0.0686638	0.0475868	1.55112e-06	rs137538165	LARGE1
Initial Response	Pedigree	5	72460040	0.349762	0.245901	0.0686569	0.0475875	1.56097e-06		185020	0.117196	0.177191	0.349894	0.245942	0.0686638	0.0475868	1.55112e-06	rs133270277	LARGE1
Initial Response	Pedigree	4	19760787	0.174222	0.176256	0.0559923	0.0388585	1.59268e-06		133458	0.10015	0.174792	0.174213	0.17625	0.0559858	0.0388555	1.59157e-06	rs133380654	-
Initial Response	Pedigree	4	118786763	-0.0857469	-0.0236367	0.0169412	0.013095	1.97871e-06		163187	0.0590997	0.169098	-0.0858339	-0.0235927	0.0169154	0.0131025	1.82307e-06	rs43424580	-
Initial Response	Pedigree	4	118780243	-0.0840683	-0.0222763	0.0169804	0.0131261	3.12691e-06		163185	0.0561991	0.168678	-0.0841844	-0.0222447	0.0169521	0.0131338	2.84897e-06	rs43424590	-
Initial Response	Pedigree	4	118771079	-0.0846697	-0.0226944	0.0170848	0.0132685	3.27892e-06		163183	0.0662606	0.170149	-0.0847066	-0.0226279	0.0170631	0.0132745	3.09088e-06	rs43424597	-
Initial Response	Pedigree	18	23209176	-0.0475682	0.0207839	0.0127095	0.0107162	3.59098e-06		565977	0.132324	0.178918	-0.047557	0.020955	0.0127235	0.0107161	3.48448e-06	rs134887770	-
Initial Response	Pedigree	18	23202721	0.0475682	0.0207839	0.0127095	0.0107162	3.59098e-06		565974	0.132368	0.178923	0.047557	0.0209552	0.0127235	0.0107162	3.48446e-06	rs137254706	-
Initial Response	Pedigree	5	78503865	0.321469	0.243883	0.069295	0.0483041	3.74833e-06		186724	0.120408	0.177262	0.321328	0.243857	0.0692659	0.0482775	3.7088e-06	rs137459713	-
Initial Response	Pedigree	18	61244566	0.0389448	-0.0501833	0.0129326	0.0106928	3.75705e-06		578839	0.0572064	0.168854	0.0388778	-0.0504453	0.0129061	0.0106971	3.44857e-06	rs43357621	-
Initial Response	Pedigree	18	23200331	0.0461843	0.0220972	0.0127065	0.0107078	3.9219e-06		565973	0.133607	0.179074	0.0461671	0.0222786	0.0127211	0.0107077	3.79499e-06	rs133351909	-
Initial Response	Pedigree	18	23208006	0.0474126	0.0201339	0.0127412	0.0107089	5.08882e-06		565976	0.127395	0.178318	0.047398	0.0202717	0.0127529	0.0107091	4.98565e-06	rs136837753	-
Initial Response	Pedigree	16	43817579	0.275287	0.169276	0.0561102	0.0398882	6.82267e-06		522180	0.11809	0.177335	0.275455	0.169436	0.0561237	0.0398952	6.77923e-06	rs136202671	CASZ1
Initial Response	Pedigree	19	7946035	-0.255079	0.130587	0.0563035	0.0395298	7.28532e-06		582798	0.032888	0.165333	-0.257308	0.132498	0.0562079	0.0395271	5.93358e-06	rs133792698	TRIM25
Initial Response	Pedigree	19	30849344	-0.205727	0.0866439	0.0564849	0.039065	7.64739e-06		590979	0.144513	0.18038	-0.206038	0.086587	0.056397	0.0390168	7.18968e-06	rs136517477	SHISA6
Initial Response	Pedigree	19	15869799	0.0575243	0.0587877	0.0153683	0.0127154	1.0632e-05		585463	3.66245e-06	0.159943	0.0590101	0.0597171	0.0152748	0.0126954	6.53576e-06	rs137712622	-
Initial Response	Pedigree	3	44503361	0.115626	0.0695201	0.0240432	0.0188228	1.15306e-05		103507	0.0657113	0.170255	0.115885	0.0695202	0.0240287	0.0188329	1.08709e-05	rs136553523	PLPPR5
Initial Response	Pedigree	6	106049737	-0.00933214	0.0510928	0.0271176	0.0199749	1.69693e-05		232237	0.0747396	0.171383	-0.0094194	0.0510914	0.0271039	0.0199707	1.6419e-05	rs110563205	-
Initial Response	Pedigree	4	117680125	-0.108259	0.064552	0.0229748	0.0173874	1.80336e-05		162742	0.0775523	0.171977	-0.108216	0.0644782	0.0229319	0.0173682	1.7494e-05	rs136006502	-
Initial Response	Pedigree	23	40106442	0.104675	0.0936658	0.027005	0.0199187	1.83185e-05		678505	0.0834356	0.172719	0.104823	0.0937462	0.026997	0.0199206	1.80035e-05	rs135448012	-
Initial Response	Pedigree	16	58739430	-0.0738809	0.0917757	0.0213982	0.019864	1.92992e-05		526727	0.0682199	0.170405	-0.0738909	0.0920639	0.0213782	0.0198666	1.83048e-05	rs135246918	RFWD2
Initial Response	Pedigree	5	113635679	-0.0592996	0.00614921	0.0149189	0.0118801	2.00751e-05		197939	0.0377529	0.166103	-0.0595602	0.0061727	0.0148845	0.0118828	1.67097e-05	rs108938474	-
Initial Response	Pedigree	16	21224383	0.0715348	0.0478044	0.0161076	0.0129456	2.06655e-05		515319	0.0431091	0.166868	0.0718964	0.0479148	0.0160474	0.0129317	1.76346e-05	rs110647243	ESRRG
Initial Response	Pedigree	14	4068825	-0.0724307	0.0498366	0.016317	0.013104	2.19667e-05		457194	0.0353789	0.165794	-0.073199	0.0500176	0.0162861	0.0130996	1.80579e-05	rs110251237	-
Initial Response	Pedigree	12	58365685	0.1889	0.155067	0.0493851	0.0340164	2.38096e-05		421552	0.123728	0.177691	0.189201	0.155175	0.049367	0.0340002	2.34678e-05	rs41566715	-
Initial Response	Pedigree	18	55304802	-0.0585621	0.00594701	0.0125883	0.0103501	2.39867e-05		577001	0.0274171	0.164683	-0.058916	0.00624723	0.0125226	0.0103471	1.89205e-05	rs134253774	-
Initial Response	Pedigree	3	4509266	-0.402927	0.227162	0.0963006	0.0664501	2.42892e-05		90610	0.138179	0.180032	-0.404705	0.228163	0.0964268	0.0665041	2.32534e-05	rs133708231	PBX1
Initial Response	Pedigree	2	95635594	-0.0698262	0.067693	0.0194083	0.0153219	2.90263e-05		75967	0.0683343	0.170318	-0.0699032	0.0679489	0.0194122	0.0153269	2.75957e-05	rs137733329	-
Initial Response	Pedigree	20	8276049	0.0618377	0.0421185	0.0144212	0.0118329	2.9299e-05		605150	0.089004	0.173459	0.0618177	0.0421162	0.0144081	0.011832	2.90246e-05	rs41931462	-
Initial Response	Pedigree	23	35168771	0.204724	0.127471	0.0445005	0.0312313	2.99004e-05		677256	0.105906	0.175583	0.204715	0.12745	0.0444985	0.0312292	2.98961e-05	rs136763991	-
Initial Response	Pedigree	16	79522527	-0.410458	0.236115	0.0964589	0.0651967	3.12655e-05		534242	0.147294	0.180485	-0.411467	0.236744	0.0962713	0.0650726	2.91393e-05	rs379270340	PTPRC
Initial Response	Pedigree	22	29832592	-0.0525595	-0.00963238	0.0132158	0.010868	3.25631e-05		655330	0.0263667	0.164518	-0.0526555	-0.0101581	0.0131476	0.0108606	2.51211e-05	rs135853958	-
Initial Response	Pedigree	19	19712275	-0.0300988	0.0356823	0.0122253	0.0101545	3.38661e-05		586779	0.0414534	0.166794	-0.0308287	0.0355416	0.0121683	0.0101547	2.87354e-05	rs110807769	-
Initial Response	Pedigree	19	19723826	0.0300988	0.0356823	0.0122253	0.0101545	3.38661e-05		586787	0.041439	0.166791	0.0308289	0.0355416	0.0121684	0.0101548	2.87391e-05	rs137159527	-
Initial Response	Pedigree	19	19724817	-0.0300988	0.0356823	0.0122253	0.0101545	3.38661e-05		586788	0.0414377	0.166791	-0.0308289	0.0355415	0.0121684	0.0101548	2.87395e-05	rs135474570	-
Initial Response	Pedigree	19	19727317	-0.0300988	0.0356823	0.0122253	0.0101545	3.38661e-05		586789	0.0414431	0.166792	-0.0308288	0.0355416	0.0121684	0.0101548	2.87399e-05	rs109892786	LOC104976580
Initial Response	Pedigree	19	19728295	-0.0300988	0.0356823	0.0122253	0.0101545	3.38661e-05		586790	0.041446	0.166792	-0.0308288	0.0355416	0.0121684	0.0101548	2.87408e-05	rs110529823	LOC104976580
Initial Response	Pedigree	19	19729214	-0.0300988	0.0356823	0.0122253	0.0101545	3.38661e-05		586791	0.0414424	0.166792	-0.0308288	0.0355416	0.0121684	0.0101548	2.87405e-05	rs110145121	LOC104976580
Initial Response	Pedigree	19	19732813	-0.0300988	0.0356823	0.0122253	0.0101545	3.38661e-05		586792	0.0414388	0.166791	-0.0308289	0.0355416	0.0121684	0.0101548	2.87395e-05	rs134535711	LOC104976580
Initial Response	Pedigree	19	19736819	-0.0300988	0.0356823	0.0122253	0.0101545	3.38661e-05		586796	0.0414683	0.166796	-0.0308285	0.0355416	0.0121682	0.0101546	2.87316e-05	rs137329550	LOC104976580,LGALS9
Initial Response	Pedigree	19	19737771	0.0300988	0.0356823	0.0122253	0.0101545	3.38661e-05		586797	0.041434	0.166791	0.0308289	0.0355415	0.0121684	0.0101548	2.87392e-05	rs135988447	LOC104976580,LGALS9
Initial Response	Pedigree	2	111119332	0.179469	0.144917	0.0445211	0.0317476	3.54476e-05		80549	0.167025	0.182857	0.180116	0.145952	0.0445446	0.0317509	3.07033e-05	rs42415854	-
Initial Response	Pedigree	19	19718049	0.0306196	0.0353404	0.0121168	0.0101539	3.54571e-05		586782	0.040711	0.166683	0.0313488	0.0351986	0.0120584	0.0101537	2.99649e-05	rs110561666	-
Initial Response	Pedigree	27	30460017	-0.373041	0.291409	0.0963558	0.0660188	3.65682e-05		740807	0.181187	0.18447	-0.374134	0.293151	0.0960127	0.0657842	2.94445e-05	rs110026867	-
Initial Response	Pedigree	11	74850376	0.0845542	0.0671846	0.0203607	0.0158092	3.94376e-05		393740	0.144955	0.180537	0.0849094	0.0672756	0.0203712	0.0157991	3.7155e-05	rs133010448	-
Initial Response	Pedigree	20	56710836	-0.0503901	0.0530751	0.0152302	0.0121511	3.95951e-05		619013	0.0846416	0.172811	-0.0503728	0.0530969	0.0152151	0.0121475	3.89812e-05	rs137350503	RETREG1
Initial Response	Pedigree	19	19718709	0.0316327	0.0343006	0.0121329	0.0101533	4.03538e-05		586783	0.0386663	0.166374	0.0323833	0.0341483	0.0120727	0.0101523	3.37256e-05	rs109191037	-
Initial Response	Pedigree	3	4487413	0.401143	0.230861	0.0964132	0.0664508	4.11334e-05		90603	0.138199	0.18002	0.402863	0.231828	0.0965403	0.0665071	3.9394e-05	rs134651228	PBX1
Initial Response	Pedigree	1	34527995	0.311258	0.195382	0.0687485	0.049999	4.12826e-05		9726	0.0644436	0.170406	0.31186	0.195592	0.06868	0.0500469	3.87214e-05	rs136729814	-
Initial Response	Pedigree	10	62508166	0.0345992	0.0316474	0.0173099	0.0129041	4.13706e-05		357708	0.0685101	0.17061	0.0346994	0.0316172	0.0172926	0.0128994	3.93081e-05	rs109771845	-
Initial Response	Pedigree	17	37501159	-0.244079	0.177542	0.0564783	0.039911	4.22005e-05		545540	0.146966	0.180857	-0.24512	0.17772	0.0564528	0.039858	3.94343e-05	rs134912457	FSTL5
Initial Response	Pedigree	18	55309510	-0.0567989	0.00187103	0.0126452	0.0103297	4.38904e-05		577003	0.0285072	0.16484	-0.0572129	0.00220418	0.012583	0.0103258	3.48566e-05	rs109490807	LIG1
Initial Response	Pedigree	24	3553675	0.309312	0.201974	0.0686424	0.0487387	4.58432e-05		683326	0.0558735	0.169296	0.310412	0.201327	0.0685777	0.0487513	4.18364e-05	rs109127975	-
Initial Response	Pedigree	7	24865648	-0.0407657	-0.0256175	0.0121	0.0101849	5.21427e-05		244046	0.0695974	0.170586	-0.0408306	-0.0256879	0.012084	0.0101851	4.98044e-05	rs134661793	-
Initial Response	Pedigree	7	24867322	0.0407657	-0.0256175	0.0121	0.0101849	5.21427e-05		244047	0.0696039	0.170586	0.0408306	-0.0256879	0.012084	0.0101851	4.98053e-05	rs135948020	-
Initial Response	Pedigree	5	14277693	-0.299904	0.207633	0.0686693	0.0464817	5.21959e-05		167754	0.0671449	0.170159	-0.300743	0.208255	0.0686716	0.0464999	4.95912e-05	rs109328207	-
Initial Response	Pedigree	29	43970000	-0.197348	0.134021	0.0446811	0.036698	5.51534e-05		772557	0.139103	0.179673	-0.197733	0.134057	0.0446601	0.0366793	5.27614e-05	rs135397973	-
Initial Response	Pedigree	5	37256771	-0.148104	0.0569605	0.0388776	0.0276194	5.55616e-05		174927	0.0985219	0.174423	-0.148046	0.0568878	0.0388778	0.0276205	5.55015e-05	rs135952865	ADAMTS20
Initial Response	Pedigree	27	24208484	0.0498745	0.0152123	0.0132688	0.0106015	5.58774e-05		739215	0.0726263	0.171232	0.0498131	0.0153057	0.0132413	0.0106031	5.36873e-05	rs137182156	ERI1
Initial Response	Pedigree	2	20745383	-0.127432	0.100992	0.0314897	0.022881	5.60158e-05		53969	0.114943	0.17674	-0.12748	0.100995	0.0314918	0.022878	5.57792e-05	rs109230067	LOC104971146
Initial Response	Pedigree	16	21260417	-0.0602585	0.0473257	0.015436	0.0123401	5.72582e-05		515337	0.0593953	0.169248	-0.0606121	0.0473361	0.0154097	0.0123368	5.28293e-05	rs41661346	ESRRG
Initial Response	Pedigree	20	11428343	-0.00920668	-0.0430604	0.0147767	0.0117006	5.79636e-05		606261	0.138702	0.179404	-0.0092142	-0.0431715	0.0147763	0.011694	5.53814e-05	rs110706129	-
Initial Response	Pedigree	1	23050992	0.373673	0.289044	0.0964993	0.0666513	6.10424e-05		6660	0.0883601	0.173658	0.374199	0.289257	0.0964448	0.0666285	6.04208e-05	rs135524943	-
Initial Response	Pedigree	17	70166943	-0.0908721	0.155189	0.0393121	0.0350767	6.12284e-05		556501	0.1142	0.176807	-0.0909838	0.155205	0.0393269	0.0350718	6.10112e-05	rs133823001	TTC28
Initial Response	Pedigree	12	50065276	0.0496968	0.0147829	0.0138177	0.0111612	6.15614e-05		419034	0.0454113	0.167327	0.0500137	0.0146533	0.0137679	0.0111641	5.36202e-05	rs135934538	-
Initial Response	Pedigree	27	38492126	-0.0534177	0.00909977	0.0120448	0.0104477	6.22362e-05		743565	0.11712	0.17691	-0.0534587	0.00909114	0.0120501	0.0104456	6.18468e-05	rs110330199	PSD3
Initial Response	Pedigree	23	25475120	0.19757	0.150971	0.0491125	0.0341534	6.57842e-05		673577	0.0770321	0.171952	0.198356	0.151193	0.0490866	0.0341414	6.37523e-05	rs108963203	BOLA-DRB3
Initial Response	Pedigree	12	50063277	0.0494104	0.014672	0.013807	0.0111798	6.85457e-05		419033	0.0485312	0.167787	0.0497078	0.014536	0.0137611	0.0111826	6.05847e-05	rs41647171	-
Initial Response	Pedigree	23	44860920	0.0408963	0.0373122	0.0120825	0.0104792	7.09233e-05		679948	0.0830061	0.172567	0.0410018	0.0372704	0.012068	0.0104834	6.96733e-05	rs42032302	NEDD9
Initial Response	Pedigree	6	104940995	0.0846254	0.0590657	0.0201203	0.0154402	7.30273e-05		231813	0.10358	0.175346	0.084625	0.059066	0.0201202	0.0154403	7.30266e-05	rs42326866	JAKMIP1
Initial Response	Pedigree	2	99280003	-0.0647631	0.0183493	0.0150467	0.0123306	7.30678e-05		77055	0.0537263	0.168198	-0.0650966	0.018615	0.0150355	0.0123362	6.58202e-05	rs135458314	-
Initial Response	Pedigree	15	51077264	-0.039059	-0.0319287	0.0122085	0.0103658	7.32945e-05		498514	0.0221992	0.163801	-0.0402329	-0.0316809	0.0121355	0.0103585	5.58651e-05	rs43769855	-
Initial Response	Pedigree	27	24234668	-0.0522502	0.00981988	0.0131234	0.0105504	7.47403e-05		739222	0.07549	0.171557	-0.0522215	0.00987582	0.0131022	0.0105519	7.23216e-05	rs133530851	-
Initial Response	Pedigree	23	26981831	-0.0845269	0.070721	0.0215695	0.0168616	7.48862e-05		673832	0.0985499	0.174508	-0.084575	0.0707066	0.0215685	0.0168623	7.47962e-05	rs110008687	NOTCH4
Initial Response	Pedigree	7	24885471	0.0373586	-0.0278523	0.0120876	0.0101812	7.53175e-05		244054	0.0694584	0.17056	0.0374433	-0.0279126	0.012071	0.0101813	7.19108e-05	rs109323989	-
Initial Response	Pedigree	12	49967508	0.0507072	0.00745743	0.0142561	0.0119336	7.65655e-05		419025	0.07378	0.171223	0.0507272	0.00750183	0.0142496	0.0119337	7.38938e-05	rs41648378	-
Initial Response	Pedigree	17	65724202	0.103426	0.093915	0.0301809	0.0214404	7.88254e-05		554754	0.0957816	0.174103	0.103512	0.0939471	0.0301846	0.0214448	7.86239e-05	rs135414027	-
Initial Response	Pedigree	1	95646265	0.0114608	-0.0445569	0.0233152	0.0177128	7.97563e-05		27590	0.165909	0.182994	0.0122101	-0.0445485	0.0233465	0.0177007	6.93282e-05	rs109976770	NCEH1
Initial Response	Pedigree	7	24880703	0.0357915	-0.0295261	0.0119547	0.0101335	7.99263e-05		244051	0.074515	0.171225	0.0358502	-0.0295771	0.0119421	0.0101349	7.7284e-05	rs136861602	-
Initial Response	Pedigree	23	39081346	-0.0931673	0.0481048	0.0212894	0.0163849	8.01788e-05		678204	0.103391	0.175683	-0.0931648	0.048106	0.0212888	0.0163849	8.01729e-05	rs134291207	RNF144B
Initial Response	Pedigree	27	38499973	-0.0526925	0.00911516	0.0120441	0.010444	8.05181e-05		743572	0.119242	0.177176	-0.0527434	0.0091106	0.0120502	0.0104415	7.98376e-05	rs134370944	PSD3
Initial Response	Pedigree	7	24881694	0.0392935	-0.0259856	0.0121709	0.0101837	8.27739e-05		244052	0.0558129	0.168654	0.0394185	-0.0261255	0.0121434	0.010184	7.5556e-05	rs109370144	-
Initial Response	Pedigree	4	113537212	0.0748782	0.0303266	0.0172335	0.013234	8.30209e-05		160936	2.08837e-05	0.159954	0.0765858	0.0311417	0.0171838	0.0132346	5.0937e-05	rs109835858	-
Initial Response	Pedigree	27	38505725	0.0466212	0.0182506	0.0117673	0.0100923	8.40307e-05		743574	0.139627	0.179637	0.0467937	0.0182784	0.011776	0.010088	8.01508e-05	rs137072727	PSD3
Initial Response	Pedigree	27	38514598	0.0466212	0.0182506	0.0117673	0.0100923	8.40307e-05		743578	0.139627	0.179637	0.0467937	0.0182784	0.011776	0.010088	8.01511e-05	rs136442891	PSD3
Initial Response	Pedigree	2	103304565	-0.0969594	0.0791417	0.0247068	0.0189263	8.60166e-05		77951	0.118746	0.177115	-0.0970703	0.0791072	0.0247084	0.0189182	8.52667e-05	rs133189877	-
Initial Response	Pedigree	3	83462513	-0.398588	0.23801	0.0965055	0.0665683	8.62033e-05		114555	0.139133	0.180196	-0.400108	0.238843	0.0966319	0.0666414	8.24267e-05	rs136767815	-
Initial Response	Pedigree	6	106061787	0.00126692	0.0491962	0.0253163	0.0186968	9.16466e-05		232243	0.100698	0.174882	0.00123453	0.0491762	0.0253152	0.0186963	9.16058e-05	rs109194020	-
Initial Response	Pedigree	7	15769950	0.928344	-0.621005	0.217373	0.143023	9.25875e-05		241064	0.105953	0.175354	0.928253	-0.620946	0.217352	0.143008	9.25743e-05	rs382987366	-
Day 0	Pedigree	11	88309027	0.100745	0.0521468	0.00391959	0.0142424	9.85057e-103		430091	0.00517671	0.160497	0.100746	0.0521493	0.0039194	0.014241	9.70993e-103	rs135467227	MYO16
Day 0	Pedigree	2	134692959	-0.0690931	-0.0314612	0.00591026	0.00591315	5.99646e-37		88264	0.042942	0.166721	-0.0692793	-0.0312724	0.00591754	0.0059178	5.55854e-37	rs133926855	-
Day 0	Pedigree	8	18554426	0.0612776	-0.034222	0.00727092	0.00667754	1.43688e-34		707759	0.103356	0.175084	0.0617925	-0.0340867	0.00728479	0.00667495	9.03274e-35	rs136430510	ACSM4
Day 0	Pedigree	5	39707997	0.0135504	0.0901525	0.00598271	0.00877179	5.55992e-22		249026	1.1867e-05	0.159931	0.0135556	0.0901548	0.00598255	0.00877214	5.56405e-22	rs42679472	HK3
Day 0	Pedigree	25	56728310	0.0314519	0.116646	0.00701439	0.0127959	2.92418e-19		599522	2.01039e-06	0.159861	0.0314522	0.116648	0.00701419	0.012796	2.92309e-19	rs137512794	-
Day 0	Pedigree	24	39405598	0.0539736	-0.0746765	0.0082932	0.00816419	2.92834e-19		678306	1.5572e-05	0.160211	0.0539696	-0.0746786	0.00829258	0.00816422	2.92331e-19	rs110418859	LOC534832
Day 0	Pedigree	24	29777318	0.0899234	-0.0949777	0.0122949	0.0120781	5.00405e-16		543654	0.0521626	0.168143	0.0899892	-0.0952451	0.0123185	0.0120809	4.46976e-16	rs109748610	LOC101903064
Day 0	Pedigree	14	61752353	-0.000893113	0.116199	0.0223448	0.0203559	4.13455e-14		291126	4.99733e-05	0.159651	-0.000892773	0.1162	0.0223438	0.0203557	4.13306e-14	rs43558286	ZCCHC7
Day 0	Pedigree	14	56533680	0.055996	-0.00465568	0.00779604	0.00695209	4.77097e-14		599436	0.111635	0.176205	0.0566607	-0.00457052	0.00780987	0.00694633	2.74445e-14	rs110308812	SAP30BP
Day 0	Pedigree	16	761813	0.0134871	0.0983795	0.0140584	0.0142699	5.89947e-14		371260	3.00024e-06	0.159676	0.0134952	0.0983849	0.0140586	0.01427	5.89538e-14	rs42812146	-
Day 0	Pedigree	17	63383229	-0.0244534	0.111549	0.00678047	0.0165883	1.5305e-11		66635	3.23209e-06	0.159893	-0.0244535	0.111549	0.00678006	0.0165877	1.52812e-11	rs137846812	MGAT5
Day 0	Pedigree	17	58739430	0.0687767	-0.0829916	0.0131335	0.0122307	8.47942e-11		526727	0.000197059	0.159897	0.0687806	-0.0829911	0.0131331	0.0122308	8.47757e-11	rs135246918	RFWD2
Day 0	Pedigree	7	57363957	0.0957336	-0.076682	0.0168086	0.0119073	1.52405e-09		500711	5.61738e-07	0.159951	0.0957405	-0.0766844	0.0168081	0.0119071	1.52066e-09	rs109645485	MYO7A
Day 0	Pedigree	7	18565975	0.0456287	-0.00364353	0.00896056	0.00739973	6.93298e-09		707766	0.0479971	0.167411	0.0458832	-0.00358349	0.00897464	0.00740052	6.27007e-09	rs136976582	THUMPD1
Day 0	Pedigree	7	18564374	0.0464016	-0.00431233	0.00927079	0.00769462	7.24571e-09		707764	0.0597044	0.169195	0.0467685	-0.00428113	0.00929212	0.00769352	6.19538e-09	rs381122689	THUMPD1
Day 0	Pedigree	7	16148320	0.0676469	-0.063622	0.0144276	0.0102576	7.83546e-09		241225	0.0654829	0.169956	0.0681689	-0.0638726	0.0144308	0.0102471	6.55149e-09	rs133018522	-
Day 0	Pedigree	25	102690968	0.10359	-0.0666745	0.0170213	0.0119487	9.42593e-09		337855	0.0251615	0.163821	0.103612	-0.0668104	0.0170216	0.0119486	9.18378e-09	rs29023535	-
Day 0	Pedigree	25	97564276	-0.0610669	-0.0799477	0.013418	0.0135731	1.11889e-08		28341	0.000150746	0.159668	-0.0610674	-0.0799487	0.0134165	0.013572	1.11512e-08	rs110125734	-
Day 0	Pedigree	25	18555558	-0.042082	-0.00866127	0.0106203	0.00848149	1.3697e-08		707760	0.0488608	0.167576	-0.0423369	-0.00861417	0.0106408	0.00848422	1.23423e-08	rs133823987	ACSM4
Day 0	Pedigree	25	18548298	0.0432836	-0.00636087	0.0100424	0.00818092	1.81487e-08		707757	0.0868578	0.173059	0.0441643	-0.00608549	0.0100736	0.00817797	1.30145e-08	rs133555679	ACSM4
Day 0	Pedigree	25	18569398	-0.0449601	-0.00227271	0.00892483	0.00738116	2.59148e-08		707767	0.0386466	0.165997	-0.0451385	-0.00223295	0.00893658	0.0073817	2.42918e-08	rs135118589	THUMPD1
Day 0	Pedigree	25	95773434	0.0126533	0.0476459	0.00674535	0.00805168	3.33086e-08		301867	0.0289785	0.164837	0.0125703	0.0477147	0.00676202	0.00805269	3.21899e-08	rs137444522	-
Day 0	Pedigree	25	42633618	-0.0225197	0.0956128	0.00771439	0.0173125	5.26243e-08		757685	0.00488612	0.160805	-0.0225263	0.0956193	0.00771587	0.0173138	5.26138e-08	rs42153448	GDF10
Day 0	Pedigree	25	85953112	-0.155423	-0.112861	0.0275902	0.0197734	5.62821e-08		298775	7.01617e-06	0.159677	-0.155432	-0.112862	0.027592	0.0197748	5.63639e-08	rs137749866	-
Day 0	Pedigree	6	85956081	-0.155423	-0.112861	0.0275902	0.0197734	5.62821e-08		298776	3.94157e-06	0.159677	-0.155432	-0.112862	0.0275905	0.0197737	5.62614e-08	rs41593753	-
Day 0	Pedigree	6	37828113	0.0852977	-0.0555936	0.0149739	0.01147	9.77391e-08		677852	0.0328051	0.1653	0.0855112	-0.0557532	0.0149931	0.0114798	9.34588e-08	rs133336022	-
Day 0	Pedigree	6	58270268	-0.284638	-0.221598	0.0603879	0.0413191	1.12387e-07		600085	0.0400767	0.166648	-0.285283	-0.222086	0.0603682	0.0412997	1.04982e-07	rs109332291	-
Day 0	Pedigree	5	2571975	0.129818	-0.137577	0.027677	0.0248185	1.25451e-07		272912	0.0594135	0.169342	0.130499	-0.138203	0.027759	0.0248121	1.08232e-07	rs136519132	-
Day 0	Pedigree	5	4669101	-0.241484	-0.16561	0.0430503	0.0307697	1.36295e-07		683678	0.0842921	0.17257	-0.242393	-0.167119	0.0428923	0.0306674	1.01489e-07	rs110339029	-
Day 0	Pedigree	5	40227717	-0.0186303	0.152565	0.0139661	0.0268258	1.42291e-07		138744	0.0219492	0.164443	-0.0185966	0.152695	0.0140066	0.0268343	1.3997e-07	rs43383147	SEMA3C
Day 0	Pedigree	5	86304267	0.234009	-0.1622	0.0431751	0.0297496	2.88755e-07		298886	8.71326e-06	0.159675	0.234048	-0.162218	0.0431769	0.0297511	2.88005e-07	rs42715334	FAM120A
Day 0	Pedigree	21	78495096	0.102639	-0.120827	0.0198316	0.0349469	2.99744e-07		533900	0.0537051	0.168028	0.103295	-0.120362	0.0198357	0.0349096	2.64569e-07	rs134373607	DENND1B
Day 0	Pedigree	21	110275795	0.020118	-0.0252722	0.00787135	0.00670568	3.55148e-07		196774	0.00624616	0.160902	0.0201383	-0.025265	0.00787299	0.00670552	3.54455e-07	rs1114454773	SOX10
Day 0	Pedigree	2	36100744	0.318404	-0.180041	0.0604978	0.0422199	3.9018e-07		350392	0.017391	0.162287	0.318193	-0.179761	0.060455	0.0421896	3.85143e-07	rs210625621	DISP2
Day 0	Pedigree	23	30460017	0.268528	-0.214761	0.0603242	0.0413283	4.38353e-07		740807	0.00851702	0.16127	0.268766	-0.214869	0.0603057	0.041316	4.34507e-07	rs110026867	-
Day 0	Pedigree	23	4047964	-0.12803	-0.110791	0.0256527	0.0233445	4.62681e-07		702759	0.999867	0.203876	-0.126242	-0.112555	0.0258899	0.0236034	5.93592e-07	rs135043069	-
Day 0	Pedigree	23	37624178	-0.235203	-0.153004	0.0431122	0.0293706	4.8091e-07		468732	4.08246e-05	0.159662	-0.235209	-0.153008	0.0431135	0.0293716	4.80996e-07	rs132682544	-
Day 0	Pedigree	23	72104626	-0.103141	-0.0753012	0.0201894	0.0141629	5.38842e-07		452760	0.0762336	0.171996	-0.104183	-0.0756407	0.0201898	0.0141454	4.27135e-07	rs41706755	PTPRT
Day 0	Pedigree	16	20587880	-0.0415317	-0.0250186	0.00816341	0.00691768	5.40544e-07		630421	0.0491241	0.167797	-0.0418706	-0.025031	0.00818934	0.00691836	4.88396e-07	rs43167556	-
Day 0	Pedigree	17	71473887	-0.272865	-0.213487	0.0608179	0.0412032	5.8918e-07		646496	0.0580975	0.169599	-0.273857	-0.214461	0.060788	0.0411814	5.12988e-07	rs137204885	-
Day 0	Pedigree	27	89706817	-0.184791	-0.133119	0.0355849	0.0250693	5.91973e-07		365832	0.0373398	0.165607	-0.18479	-0.133249	0.0355323	0.0250337	5.57315e-07	rs477113910	VIPAS39
Day 0	Pedigree	27	51028723	0.082932	-0.0562787	0.0160215	0.0112166	6.70835e-07		597461	0.0107399	0.161769	0.0829484	-0.0563006	0.0160266	0.0112162	6.68346e-07	rs133293618	-
Day 0	Pedigree	16	71469388	0.273453	-0.21268	0.0608266	0.0411935	6.96966e-07		646491	0.0527735	0.168817	0.274383	-0.213526	0.0608014	0.0411746	6.21802e-07	rs378500129	-
Day 0	Pedigree	27	71472785	-0.273635	-0.212211	0.0608682	0.0412424	9.02031e-07		646495	0.0540372	0.169032	-0.2746	-0.213105	0.0608416	0.0412243	8.00587e-07	rs383288021	-
Day 0	Pedigree	28	18551303	-0.0400766	0.000983371	0.00772201	0.00658283	1.04046e-06		707758	0.0806633	0.172192	-0.0406213	0.000950955	0.0077461	0.0065828	7.86283e-07	rs137290809	ACSM4
Day 0	Pedigree	28	21970202	0.283867	-0.21978	0.0606336	0.0421614	1.17997e-06		672172	0.000632771	0.160152	0.283856	-0.219778	0.0606365	0.0421634	1.18131e-06	rs137165510	MUT
Day 0	Pedigree	16	33236876	0.30342	-0.220859	0.0605948	0.0421773	1.39906e-06		519101	0.010086	0.161473	0.303244	-0.22081	0.0605715	0.0421623	1.39597e-06	rs135141901	-
Day 0	Pedigree	16	30395561	0.316959	-0.186602	0.0608292	0.0434626	1.43516e-06		518179	7.69552e-06	0.159464	0.316977	-0.186614	0.0608286	0.0434623	1.43256e-06	rs451459212	ITPKB
Day 0	Pedigree	23	21995600	0.28351	-0.220486	0.0606608	0.0424131	1.44769e-06		672182	0.000320564	0.160143	0.283491	-0.220483	0.0606594	0.042412	1.44654e-06	rs380096458	CENPQ
Day 0	Pedigree	23	43970000	0.123358	-0.118083	0.027906	0.0229286	1.45741e-06		772557	0.100549	0.174832	0.126079	-0.119528	0.0278795	0.0228984	9.44591e-07	rs135397973	-
Day 0	Pedigree	23	20256560	0.226053	-0.144941	0.0431495	0.029501	1.47253e-06		169357	6.61606e-05	0.159696	0.226073	-0.144956	0.0431495	0.029501	1.46914e-06	rs109987195	-
Day 0	Pedigree	23	20271085	-0.226053	-0.144941	0.0431495	0.029501	1.47253e-06		169364	5.80596e-07	0.159685	-0.226075	-0.144957	0.04315	0.0295014	1.46939e-06	rs109721491	-
Day 0	Pedigree	16	69947997	0.303858	-0.215019	0.0605858	0.0410646	1.47827e-06		478334	2.63686e-05	0.159942	0.303881	-0.215031	0.0605874	0.041066	1.47729e-06	rs380514417	SDC2
Day 0	Pedigree	10	70257542	0.304059	-0.214199	0.0605801	0.0409545	1.50808e-06		478400	0.00292408	0.160438	0.30402	-0.214181	0.0605763	0.0409514	1.50832e-06	rs134430774	PTDSS1
Day 0	Pedigree	14	20745383	0.10217	-0.0668087	0.0196352	0.0142952	1.50831e-06		53969	0.0247425	0.163916	0.102287	-0.0668382	0.0196409	0.0142927	1.47433e-06	rs109230067	LOC104971146
Day 0	Pedigree	23	20211570	0.225328	-0.146263	0.0431782	0.0294442	1.59316e-06		169333	6.13404e-07	0.15966	0.225349	-0.146279	0.0431784	0.0294444	1.58936e-06	rs109790328	-
Day 0	Pedigree	23	20220588	-0.225328	-0.146263	0.0431782	0.0294442	1.59316e-06		169338	4.71284e-06	0.15966	-0.225349	-0.146279	0.0431793	0.029445	1.59025e-06	rs136496441	-
Day 0	Pedigree	7	51883867	0.298286	-0.174861	0.0608286	0.0411923	1.63808e-06		575654	0.041328	0.167055	0.299624	-0.1757	0.0608238	0.0411598	1.53047e-06	rs211347671	CD177
Day 0	Pedigree	4	33170957	-0.30434	-0.218219	0.0606095	0.0421098	1.72448e-06		519084	0.00319006	0.160288	-0.3043	-0.218206	0.0606043	0.0421063	1.72413e-06	rs137654124	-
Day 0	Pedigree	28	96309296	0.297144	-0.153626	0.060806	0.0443091	1.81274e-06		301979	0.0640876	0.17083	0.297537	-0.152931	0.0607284	0.0445174	1.53675e-06	rs210449013	ABCA1
Day 0	Pedigree	23	85986356	-0.126091	-0.0922207	0.025392	0.0182658	1.84455e-06		298787	2.73813e-06	0.159603	-0.126102	-0.0922235	0.0253926	0.0182664	1.84346e-06	rs41593737	WNK2
Day 0	Pedigree	29	86011529	-0.126091	-0.0922207	0.025392	0.0182658	1.84455e-06		298798	2.45838e-06	0.159603	-0.126102	-0.0922235	0.0253924	0.0182662	1.84293e-06	rs41593130	WNK2
Day 0	Pedigree	10	15818704	-0.912738	0.629929	0.188643	0.123459	1.88788e-06		241090	0.00344747	0.16076	-0.912577	0.629847	0.188628	0.123448	1.88809e-06	rs210611917	RDH8
Day 0	Pedigree	18	9738860	-0.160867	-0.123041	0.0321826	0.0269491	1.94568e-06		512098	0.038597	0.166472	-0.161343	-0.123895	0.0322378	0.027015	1.83433e-06	rs136069587	-
Day 0	Pedigree	19	35168771	-0.14395	-0.0933573	0.0278735	0.0195873	2.07939e-06		677256	0.079051	0.171974	-0.145155	-0.0939429	0.0278279	0.0195358	1.60591e-06	rs136763991	-
Day 0	Pedigree	18	35886986	0.311214	-0.199858	0.0606111	0.0414743	2.37976e-06		519994	0.000355435	0.15986	0.311226	-0.199869	0.0606139	0.0414761	2.38054e-06	rs134103369	-
Day 0	Pedigree	19	29067902	0.304325	-0.216324	0.0610792	0.0449885	2.50849e-06		517716	1.66542e-05	0.159368	0.304346	-0.216333	0.0610811	0.0449904	2.50713e-06	rs382284862	DNAH14
Day 0	Pedigree	19	15808998	0.628103	0.425721	0.12848	0.083431	2.69177e-06		241085	3.0904e-05	0.160141	0.628147	0.425747	0.128499	0.0834438	2.69832e-06	rs210189583	-
Day 0	Pedigree	15	20590540	0.0362754	-0.0240843	0.00793161	0.0067565	2.87421e-06		630422	0.0664319	0.170344	0.0368217	-0.0241345	0.0079666	0.00675857	2.39094e-06	rs43167547	-
Day 0	Pedigree	19	15769648	-0.967252	0.645163	0.191623	0.126416	2.87858e-06		241062	0.000105908	0.15972	-0.967337	0.645199	0.191632	0.126422	2.87792e-06	rs208359545	-
Day 0	Pedigree	16	46253917	0.301214	-0.170084	0.0611095	0.0421164	2.92952e-06		573373	0.0862251	0.173713	0.305155	-0.171183	0.061141	0.0419696	2.18173e-06	rs136811971	LOC618169
Day 0	Pedigree	15	29997482	-0.0816409	-0.0698516	0.0189798	0.0137357	3.04742e-06		740674	0.0818816	0.17239	-0.0836052	-0.0704779	0.0189849	0.0137181	2.27992e-06	rs137384283	-
Day 0	Pedigree	8	29998579	-0.0816409	-0.0698516	0.0189798	0.0137357	3.04742e-06		740675	0.0819169	0.172395	-0.0836059	-0.0704782	0.0189849	0.0137181	2.27975e-06	rs132679851	-
Day 0	Pedigree	2	66552078	0.284663	-0.205458	0.0607319	0.0411407	3.19776e-06		67489	0.0342519	0.165483	0.285362	-0.205875	0.0607165	0.0411275	3.04712e-06	rs136053293	-
Day 0	Pedigree	18	117107798	-0.0849031	-0.103434	0.0221813	0.0220348	3.27874e-06		33722	0.0885381	0.173243	-0.0853254	-0.105139	0.0222079	0.0220379	2.36615e-06	rs132814799	-
Day 0	Pedigree	2	3790512	0.035435	-0.0258072	0.00786321	0.00678174	3.3037e-06		164728	0.149508	0.181263	0.0374439	-0.0258653	0.00792507	0.00677038	1.33232e-06	rs42072125	-
Day 0	Pedigree	13	8269358	0.0106057	0.0312303	0.00681994	0.00651679	3.83764e-06		459000	0.00632228	0.161057	0.0106074	0.0312303	0.00682243	0.00651674	3.83399e-06	rs41597047	ZFAT
Day 0	Pedigree	14	21997582	0.203268	-0.157119	0.0459837	0.0315747	3.98973e-06		672183	0.0196526	0.16306	0.203748	-0.157355	0.046004	0.0315915	3.93555e-06	rs382503596	CENPQ
Day 0	Pedigree	14	1134829	0.167912	-0.141903	0.035411	0.0321667	4.0317e-06		47868	0.0058669	0.16172	0.167952	-0.141848	0.0354162	0.0321692	4.03052e-06	rs136302459	-
Day 0	Pedigree	21	43384668	-0.0903221	-0.0651348	0.0186766	0.0136217	4.1822e-06		679518	8.81384e-06	0.160271	-0.0903289	-0.0651343	0.0186751	0.0136208	4.17211e-06	rs42036115	-
Day 0	Pedigree	21	69439148	0.216078	-0.143297	0.0433085	0.030273	4.52067e-06		451811	0.00784057	0.161123	0.21606	-0.1433	0.0433032	0.0302672	4.51122e-06	rs134260139	-
Day 0	Pedigree	21	61002096	-0.0572173	-0.0405459	0.012075	0.00959936	5.24476e-06		501715	0.0201882	0.163365	-0.0572944	-0.0405689	0.0120848	0.0095977	5.15883e-06	rs109243601	-
Day 0	Pedigree	13	18544524	0.036718	-0.00104804	0.00767106	0.0065503	5.91287e-06		707756	0.0818026	0.172382	0.0373012	-0.00107358	0.00769767	0.00655089	4.43486e-06	rs137728831	ACSM4
Day 0	Pedigree	4	19111084	0.294435	-0.178639	0.0609455	0.0416011	6.24452e-06		205694	0.0647237	0.170205	0.295847	-0.179042	0.0608926	0.0415975	5.24595e-06	rs133105754	LOC104972682
Day 0	Pedigree	16	19124019	-0.294435	-0.178639	0.0609455	0.0416011	6.24452e-06		205696	0.0646845	0.1702	-0.295846	-0.179041	0.0608925	0.0415974	5.24619e-06	rs134786476	LOC104972682
Day 0	Pedigree	8	19127183	0.294435	-0.178639	0.0609455	0.0416011	6.24452e-06		205697	0.0646814	0.170199	0.295846	-0.179041	0.0608926	0.0415974	5.24638e-06	rs136130212	LOC104972682
Day 0	Pedigree	8	4640247	0.269327	-0.206867	0.0607295	0.0419933	6.26823e-06		683672	0.0557068	0.168372	0.27104	-0.207628	0.0605912	0.0418874	5.49012e-06	rs137277951	-
Day 0	Pedigree	8	25846520	0.00963442	0.0321271	0.00668599	0.00664596	6.30731e-06		673672	0.0168613	0.162674	0.00961844	0.0321595	0.00669159	0.00664747	6.24104e-06	rs109575516	LOC104975658
Day 0	Pedigree	8	32118251	0.280138	-0.210494	0.0610479	0.0427524	6.69519e-06		753994	0.0440847	0.166814	0.281133	-0.211174	0.0610211	0.0427431	6.16684e-06	rs135015835	C28H10orf11
Day 0	Pedigree	8	65318067	0.0101793	-0.0314994	0.00707752	0.00647153	6.96973e-06		580499	6.19928e-06	0.160169	0.0101811	-0.0315027	0.00707705	0.0064716	6.95314e-06	rs110487884	LOC104968476
Day 0	Pedigree	8	33830672	0.203307	-0.161969	0.0459491	0.0329526	6.99786e-06		677007	0.0130326	0.162146	0.203582	-0.162034	0.0459656	0.0329619	6.96421e-06	rs137641598	-
Day 0	Pedigree	12	33851056	0.20301	-0.16162	0.0459629	0.0329348	7.26733e-06		677011	0.0137439	0.162262	0.203303	-0.161691	0.0459812	0.0329453	7.23137e-06	rs135449093	-
Day 0	Pedigree	10	33834558	0.203047	-0.161541	0.0459633	0.032936	7.3471e-06		677008	0.0138021	0.162273	0.203342	-0.161613	0.0459806	0.0329459	7.306e-06	rs136800477	-
Day 0	Pedigree	8	85998172	-0.17378	-0.116206	0.0355487	0.0249893	7.37397e-06		298792	6.11964e-07	0.159714	-0.1738	-0.116216	0.0355479	0.0249891	7.35196e-06	rs41593734	WNK2
Day 0	Pedigree	8	5530893	-0.282789	-0.210776	0.0609198	0.0430989	7.40421e-06		457804	0.0400798	0.166559	-0.283479	-0.211178	0.0609103	0.0430619	6.9339e-06	rs137548554	FAM135B
Day 0	Pedigree	1	32125860	0.280476	-0.209456	0.0610804	0.0428554	7.6594e-06		753995	0.0426554	0.166605	0.281454	-0.210089	0.0610546	0.0428479	7.09249e-06	rs132699436	C28H10orf11
Day 0	Pedigree	9	45890859	-0.291164	-0.179664	0.0608479	0.0417179	7.78551e-06		353201	0.0827444	0.173406	-0.293604	-0.179989	0.0607963	0.0416556	5.90657e-06	rs110348872	SNX22
Day 0	Pedigree	5	10642440	-0.291137	-0.182932	0.0608535	0.0412089	8.08271e-06		538242	0.0475883	0.167499	-0.292353	-0.183684	0.0608323	0.0411767	7.36056e-06	rs211296947	PRMT9
Day 0	Pedigree	1	75568787	-18.4394	-12.3104	3.79079	2.52942	8.1267e-06		148972	0.0523922	0.16822	-18.528	-12.3697	3.78991	2.52887	7.23092e-06	rs380335911	TNS3
Day 0	Pedigree	2	10610878	-0.291132	-0.183019	0.0608555	0.0412082	8.1843e-06		538232	0.0475027	0.167487	-0.292343	-0.183769	0.0608342	0.041176	7.45497e-06	rs210873791	LOC100847708,PRMT9
Overall Response	Pedigree	12	88309027	-0.101604	-0.043672	0.00618395	0.0224705	1.76339e-51		430091	0.0897528	0.17317	-0.101758	-0.0439498	0.00618036	0.0224328	1.20979e-51	rs135467227	MYO16
Overall Response	Pedigree	2	134692959	0.0745939	0.0211346	0.00818115	0.00818525	5.71223e-21		88264	0.0497446	0.16774	0.0748476	0.0209648	0.00819277	0.00819256	4.9992e-21	rs133926855	-
Overall Response	Pedigree	25	18554426	-0.0542345	0.028952	0.0102069	0.00937417	8.33059e-15		707759	0.0498585	0.167597	-0.0546863	0.0286962	0.0102186	0.0093738	7.30076e-15	rs136430510	ACSM4
Overall Response	Pedigree	7	39707997	-0.0138328	-0.0910236	0.00806758	0.0118294	4.7047e-13		249026	1.71685e-06	0.15993	-0.0138329	-0.0910237	0.0080674	0.0118291	4.69938e-13	rs42679472	HK3
Overall Response	Pedigree	23	39405598	-0.0542148	0.0791989	0.0110967	0.0109249	2.0579e-12		678306	1.20167e-05	0.16021	-0.0542148	0.079199	0.0110972	0.0109254	2.06206e-12	rs110418859	LOC534832
Overall Response	Pedigree	19	56728310	-0.0340615	-0.107957	0.00946167	0.0172609	2.96045e-10		599522	0.000492358	0.159943	-0.0340623	-0.107957	0.00946179	0.0172608	2.95968e-10	rs137512794	-
Overall Response	Pedigree	8	61752353	-0.00754332	-0.120653	0.029784	0.0271339	2.58196e-08		291126	5.86639e-06	0.159644	-0.00754344	-0.120653	0.0297837	0.0271336	2.58092e-08	rs43558286	ZCCHC7
Overall Response	Pedigree	8	2571975	-0.178153	0.18762	0.036015	0.0322973	2.59804e-08		272912	0.00408659	0.160749	-0.178147	0.187639	0.0360232	0.0322971	2.59341e-08	rs136519132	-
Overall Response	Pedigree	25	4047964	0.186986	0.137591	0.0333698	0.0303667	7.53458e-08		702759	6.92311e-06	0.1598	0.186986	0.137591	0.0333704	0.0303673	7.53893e-08	rs135043069	-
Overall Response	Pedigree	17	29777318	-0.0824913	0.0846107	0.0165348	0.0162439	7.8944e-08		543654	2.57225e-05	0.159915	-0.0824913	0.0846107	0.0165343	0.0162434	7.8866e-08	rs109748610	LOC101903064
Overall Response	Pedigree	11	761813	-0.00806124	-0.0917088	0.0187712	0.0190535	1.03903e-07		371260	0.0088812	0.161143	-0.00790624	-0.0916412	0.0187685	0.0190522	1.03183e-07	rs42812146	-
Overall Response	Pedigree	4	85842807	0.209576	0.155614	0.0392108	0.0284901	2.76305e-07		151846	0.0634735	0.169686	0.210716	0.156918	0.0392848	0.0284818	2.26191e-07	rs42209648	KCND2
Overall Response	Pedigree	4	85828990	0.209595	0.155386	0.039215	0.0285191	2.85513e-07		151844	0.0627637	0.169588	0.210725	0.156672	0.0392888	0.0285103	2.34711e-07	rs42688408	KCND2
Overall Response	Pedigree	12	58365685	0.181903	0.149079	0.0402639	0.0277498	4.18058e-07		421552	1.24032e-06	0.159706	0.181903	0.14908	0.0402668	0.0277518	4.18888e-07	rs41566715	-
Overall Response	Pedigree	19	56533680	-0.0547039	-0.00556798	0.0104402	0.00931029	5.3757e-07		599436	0.0964017	0.174214	-0.0557131	-0.00580141	0.0104578	0.00930459	3.3952e-07	rs110308812	SAP30BP
Overall Response	Pedigree	29	46374966	0.380171	0.299995	0.0793257	0.0558323	7.25435e-07		773300	1.04015e-05	0.159965	0.380172	0.299995	0.0793276	0.0558336	7.25915e-07	rs137650930	-
Overall Response	Pedigree	19	58270268	0.391636	0.287183	0.0790256	0.0540717	7.45883e-07		600085	1.22506e-06	0.160295	0.391636	0.287184	0.0790239	0.0540706	7.45426e-07	rs109332291	-
Overall Response	Pedigree	22	53016092	-0.271609	0.152306	0.0556958	0.0386796	1.03215e-06		662472	3.16688e-07	0.160429	-0.271609	0.152306	0.0556957	0.0386795	1.032e-06	rs110906080	SETD2
Overall Response	Pedigree	13	54674899	0.381739	0.290361	0.079358	0.0548253	1.03221e-06		447477	0.00228385	0.160762	0.381689	0.290352	0.0793588	0.0548232	1.0314e-06	rs134357482	KCNQ2
Overall Response	Pedigree	14	46633644	0.122354	0.0856807	0.0238105	0.0175424	1.21574e-06		471353	1.18663e-06	0.159827	0.122355	0.0856807	0.0238102	0.0175422	1.21537e-06	rs136045797	-
Overall Response	Pedigree	29	46336568	-0.38179	0.295702	0.0794096	0.0560425	1.21662e-06		773290	1.23393e-05	0.159969	-0.381791	0.295702	0.0794097	0.0560425	1.21664e-06	rs134274848	KMT5B
Overall Response	Pedigree	14	61131353	-0.384517	0.277654	0.0793001	0.0534485	1.30736e-06		475273	1.33976e-05	0.160059	-0.384517	0.277654	0.0793039	0.053451	1.30899e-06	rs137768005	ZFPM2
Overall Response	Pedigree	11	49272501	-0.38473	0.285723	0.0792953	0.0544618	1.32841e-06		386379	1.24316e-05	0.160278	-0.38473	0.285723	0.0792929	0.0544601	1.32733e-06	rs136488237	VAMP8
Overall Response	Pedigree	2	66552078	-0.390513	0.278657	0.0791298	0.0536038	1.41321e-06		67489	3.65064e-05	0.159999	-0.390513	0.278657	0.0791289	0.0536032	1.41281e-06	rs136053293	-
Overall Response	Pedigree	11	63110701	-0.383656	0.283824	0.0793671	0.0542719	1.42623e-06		389796	0.000172951	0.160392	-0.383656	0.283824	0.0793673	0.0542722	1.42633e-06	rs137657819	-
Overall Response	Pedigree	11	63128704	-0.383656	0.283824	0.0793671	0.0542719	1.42623e-06		389799	1.03148e-05	0.160365	-0.383656	0.283823	0.0793681	0.0542725	1.42667e-06	rs137260712	-
Overall Response	Pedigree	2	116570855	0.381598	0.285629	0.0794855	0.0545593	1.44091e-06		82154	7.38185e-06	0.159819	0.381598	0.285629	0.0794882	0.0545611	1.44215e-06	rs133258866	-
Overall Response	Pedigree	18	46253917	-0.408708	0.239157	0.0796471	0.0548955	1.59927e-06		573373	3.56271e-06	0.160837	-0.408708	0.239157	0.0796472	0.0548957	1.59932e-06	rs136811971	LOC618169
Overall Response	Pedigree	11	63165221	0.38416	0.283344	0.0793875	0.0543802	1.63387e-06		389806	1.31157e-05	0.160386	0.38416	0.283344	0.0793863	0.0543794	1.63322e-06	rs134928634	-
Overall Response	Pedigree	11	63176254	-0.38416	0.283344	0.0793875	0.0543802	1.63387e-06		389808	6.3308e-06	0.160385	-0.38416	0.283344	0.0793883	0.0543807	1.6343e-06	rs133859261	-
Overall Response	Pedigree	11	63180243	-0.38416	0.283344	0.0793875	0.0543802	1.63387e-06		389809	2.85807e-05	0.160389	-0.38416	0.283344	0.0793868	0.0543797	1.63345e-06	rs137432198	-
Overall Response	Pedigree	11	63184519	-0.38416	0.283344	0.0793875	0.0543802	1.63387e-06		389810	5.03699e-06	0.160385	-0.38416	0.283344	0.0793877	0.0543803	1.63396e-06	rs132738199	-
Overall Response	Pedigree	11	63242393	0.387266	0.285896	0.0792695	0.0549889	1.79615e-06		389820	7.49491e-05	0.160255	0.387266	0.285896	0.0792688	0.0549884	1.79573e-06	rs137604086	-
Overall Response	Pedigree	23	21970202	-0.390953	0.286007	0.0791613	0.0550444	1.82524e-06		672172	4.75171e-07	0.160047	-0.390953	0.286008	0.0791612	0.0550444	1.8251e-06	rs137165510	MUT
Overall Response	Pedigree	13	54374243	0.411815	0.235375	0.0800704	0.0561438	1.9287e-06		447378	1.02082e-06	0.159985	0.411816	0.235375	0.0800703	0.0561437	1.92858e-06	rs137804464	MIR1388,UCKL1
Overall Response	Pedigree	13	54384398	0.411815	0.235375	0.0800704	0.0561438	1.9287e-06		447380	1.0365e-06	0.159985	0.411816	0.235375	0.0800703	0.0561438	1.92863e-06	rs137203051	DNAJC5
Overall Response	Pedigree	21	71473887	0.383503	0.278364	0.0794985	0.053859	1.94186e-06		646496	0.0126378	0.162682	0.383307	0.278426	0.0794953	0.0538562	1.92077e-06	rs137204885	-
Overall Response	Pedigree	11	63106812	0.385088	0.282341	0.0794339	0.0546441	2.1079e-06		389795	2.68473e-05	0.16054	0.385088	0.282341	0.0794314	0.0546424	2.10619e-06	rs134442912	SERTAD2
Overall Response	Pedigree	28	32118251	-0.384156	0.287077	0.0794994	0.0556738	2.1281e-06		753994	1.93552e-06	0.159823	-0.384156	0.287077	0.0794997	0.055674	2.12828e-06	rs135015835	C28H10orf11
Overall Response	Pedigree	11	63246731	0.387405	0.281727	0.0793338	0.0547023	2.28758e-06		389821	2.6418e-06	0.160258	0.387406	0.281727	0.0793341	0.0547024	2.28778e-06	rs133329503	-
Overall Response	Pedigree	21	20587880	0.0503727	0.0327725	0.0106743	0.0090461	2.29407e-06		630421	0.0370091	0.165972	0.0507478	0.0327468	0.0107011	0.00904693	2.12616e-06	rs43167556	-
Overall Response	Pedigree	23	21995600	-0.391054	0.28403	0.0792073	0.0553803	2.4322e-06		672182	1.25686e-06	0.16009	-0.391054	0.28403	0.0792072	0.0553803	2.43204e-06	rs380096458	CENPQ
Overall Response	Pedigree	11	63071680	-0.386099	0.280829	0.0794578	0.0547901	2.55408e-06		389786	2.25566e-05	0.160584	-0.386099	0.280829	0.0794558	0.0547887	2.55249e-06	rs137487415	SERTAD2
Overall Response	Pedigree	13	53178374	-0.405816	0.250286	0.0796268	0.0545677	2.64446e-06		446951	2.1009e-06	0.159855	-0.405816	0.250286	0.0796257	0.0545669	2.64353e-06	rs208726192	TGM6
Overall Response	Pedigree	28	32125860	-0.385125	0.284484	0.0795525	0.0558155	2.64826e-06		753995	1.44404e-06	0.15983	-0.385125	0.284484	0.0795526	0.0558156	2.64829e-06	rs132699436	C28H10orf11
Overall Response	Pedigree	8	96309296	-0.401066	0.234937	0.0793811	0.0578384	2.67326e-06		301979	4.11231e-05	0.161051	-0.401066	0.234936	0.0793806	0.0578381	2.67284e-06	rs210449013	ABCA1
Overall Response	Pedigree	9	86768185	0.39021	0.274149	0.0792562	0.0536525	2.70498e-06		332087	1.53001e-06	0.160436	0.39021	0.274149	0.0792562	0.0536526	2.70501e-06	rs133563756	SASH1
Overall Response	Pedigree	4	75568787	25.1686	16.8009	4.93701	3.29424	2.7519e-06		148972	4.16448e-05	0.160017	25.1686	16.8009	4.93699	3.29423	2.7516e-06	rs380335911	TNS3
Overall Response	Pedigree	13	54808656	0.408121	0.246623	0.0801863	0.0548473	2.95529e-06		447537	9.68642e-07	0.160235	0.408122	0.246623	0.0801864	0.0548473	2.95521e-06	rs134655936	YTHDF1
Overall Response	Pedigree	29	50194359	0.38816	0.277688	0.079399	0.0545546	3.01076e-06		774255	1.26323e-05	0.159931	0.38816	0.277689	0.0794021	0.0545567	3.01362e-06	rs137677614	LOC101902793,LOC107131982
Overall Response	Pedigree	14	39538109	0.391129	0.273424	0.0792555	0.0537531	3.1164e-06		469339	1.33553e-05	0.160152	0.391129	0.273424	0.0792558	0.0537532	3.11666e-06	rs135912037	-
Overall Response	Pedigree	15	26360192	0.399685	0.245833	0.0793632	0.0552814	3.12652e-06		490124	1.14021e-05	0.160768	0.399684	0.245833	0.0793559	0.0552764	3.11937e-06	rs137261907	CADM1
Overall Response	Pedigree	21	71472785	0.386503	0.273981	0.0795739	0.0539169	3.20783e-06		646495	0.00367482	0.161252	0.38645	0.273996	0.0795738	0.0539166	3.20329e-06	rs383288021	-
Overall Response	Pedigree	21	20590540	-0.0468036	0.0316783	0.0103491	0.00881646	3.2425e-06		630422	0.0375044	0.166077	-0.047174	0.0316751	0.0103769	0.00881853	3.00251e-06	rs43167547	-
Overall Response	Pedigree	13	53171880	0.403838	0.249656	0.0797733	0.0544425	3.26797e-06		446950	4.25144e-06	0.159866	0.403838	0.249656	0.0797702	0.0544404	3.26482e-06	rs133527948	TGM6
Overall Response	Pedigree	21	71469388	-0.386932	0.273481	0.0795561	0.0538778	3.29605e-06		646491	0.000721962	0.160729	-0.386923	0.273483	0.0795551	0.0538771	3.29454e-06	rs378500129	-
Overall Response	Pedigree	18	51883867	-0.400362	0.252914	0.0794518	0.0538048	3.3711e-06		575654	1.39295e-06	0.160532	-0.400362	0.252913	0.0794523	0.0538051	3.37159e-06	rs211347671	CD177
Overall Response	Pedigree	29	46280610	0.387865	0.27916	0.0794998	0.0555108	3.42065e-06		773271	4.39482e-05	0.159919	0.387865	0.27916	0.0794981	0.0555097	3.41892e-06	rs134801593	-
Overall Response	Pedigree	13	54924231	-0.404695	0.247862	0.0799956	0.055239	3.4969e-06		447572	5.88753e-06	0.160037	-0.404695	0.247863	0.0799969	0.0552399	3.49826e-06	rs134586553	SLC17A9
Overall Response	Pedigree	29	41625731	-0.389738	0.274466	0.0793671	0.054274	3.50706e-06		771849	1.41072e-06	0.160227	-0.389738	0.274466	0.0793672	0.054274	3.50706e-06	rs432203649	EEF1G,TUT1
Overall Response	Pedigree	2	79607971	-0.392258	0.276441	0.0792464	0.0548881	3.56593e-06		71201	1.93648e-06	0.159878	-0.392259	0.276441	0.0792469	0.0548884	3.56645e-06	rs135537741	-
Overall Response	Pedigree	14	62655565	0.387042	0.277552	0.0796347	0.0553055	3.60769e-06		475843	4.57966e-06	0.160552	0.387042	0.277552	0.0796361	0.0553065	3.60921e-06	rs134562411	RIMS2
Overall Response	Pedigree	5	34978377	0.0286542	-0.0752802	0.0310055	0.0220393	3.6632e-06		174308	1.72773e-06	0.159953	0.0286541	-0.0752805	0.0310055	0.0220393	3.66259e-06	rs41739934	-
Overall Response	Pedigree	23	37828113	-0.0992665	0.0582647	0.0196493	0.0150515	3.69378e-06		677852	0.0377702	0.166064	-0.0997436	0.0585106	0.019679	0.0150666	3.4062e-06	rs133336022	-
Overall Response	Pedigree	16	9738860	0.17741	0.174881	0.0420286	0.0351933	3.73378e-06		512098	9.78892e-05	0.160355	0.17741	0.174882	0.0420278	0.0351927	3.73191e-06	rs136069587	-
Overall Response	Pedigree	14	5530893	0.389889	0.279161	0.0793914	0.0561682	3.74114e-06		457804	2.67561e-05	0.1602	0.389889	0.279161	0.0793897	0.056167	3.73922e-06	rs137548554	FAM135B
Overall Response	Pedigree	23	21997582	-0.2798	0.207643	0.0599861	0.0411892	3.79861e-06		672183	1.0876e-06	0.159848	-0.279799	0.207643	0.0599877	0.0411903	3.80111e-06	rs382503596	CENPQ
Overall Response	Pedigree	13	53186186	-0.402108	0.251965	0.0797704	0.0544208	3.8004e-06		446953	3.35122e-06	0.159842	-0.402109	0.251965	0.0797674	0.0544187	3.79692e-06	rs137731377	TGM6
Overall Response	Pedigree	13	54388026	0.404662	0.248423	0.0802031	0.0556429	3.8203e-06		447381	2.28901e-06	0.159942	0.404663	0.248423	0.0802035	0.0556431	3.82077e-06	rs136445980	DNAJC5
Overall Response	Pedigree	10	45890859	0.396996	0.25273	0.079298	0.0543679	3.93903e-06		353201	0.00490634	0.16184	0.397	0.252653	0.0792947	0.0543635	3.92758e-06	rs110348872	SNX22
Overall Response	Pedigree	26	16957404	1.16902	-0.803655	0.24612	0.161227	4.03907e-06		719991	1.89494e-05	0.159867	1.16902	-0.803656	0.24612	0.161226	4.03898e-06	rs382804482	ALDH18A1
Overall Response	Pedigree	13	54676829	-0.387554	0.272725	0.0797385	0.0544089	4.04507e-06		447478	6.1034e-06	0.159937	-0.387555	0.272726	0.0797365	0.0544076	4.04259e-06	rs135693681	KCNQ2
Overall Response	Pedigree	13	54682425	-0.387554	0.272725	0.0797385	0.0544089	4.04507e-06		447480	5.27454e-06	0.159937	-0.387555	0.272726	0.0797336	0.0544057	4.03906e-06	rs137270895	KCNQ2
Overall Response	Pedigree	13	54684857	0.387554	0.272725	0.0797385	0.0544089	4.04507e-06		447481	6.938e-05	0.159947	0.387554	0.272725	0.0797387	0.0544091	4.04536e-06	rs136186590	KCNQ2
Overall Response	Pedigree	18	34776445	-0.402638	0.247913	0.0799938	0.0564414	4.0471e-06		569689	6.71221e-06	0.161142	-0.402638	0.247912	0.0799952	0.0564425	4.04888e-06	rs519066911	CES3
Overall Response	Pedigree	18	34787835	0.402638	0.247913	0.0799938	0.0564414	4.0471e-06		569697	3.87375e-06	0.161142	0.402638	0.247912	0.0799955	0.0564427	4.04921e-06	rs523825877	CES3
Overall Response	Pedigree	14	68457167	-0.387178	0.279091	0.0797992	0.0570487	4.05064e-06		477796	0.000107764	0.159795	-0.387178	0.279092	0.0797982	0.0570479	4.04937e-06	rs136891513	-
Overall Response	Pedigree	13	54849754	-0.40336	0.250072	0.0801841	0.0556436	4.10868e-06		447550	3.85036e-06	0.160014	-0.40336	0.250072	0.0801807	0.0556412	4.10446e-06	rs135657326	-
Overall Response	Pedigree	13	54291438	0.403508	0.250096	0.0802853	0.0558247	4.18073e-06		447348	1.93411e-06	0.159962	0.403508	0.250096	0.0802853	0.0558248	4.18076e-06	rs137309311	-
Overall Response	Pedigree	13	54283340	-0.403508	0.250096	0.0802853	0.0558247	4.18073e-06		447347	2.31508e-06	0.159962	-0.403508	0.250096	0.0802853	0.0558248	4.18078e-06	rs135843840	-
Overall Response	Pedigree	13	54329757	-0.403508	0.250096	0.0802853	0.0558247	4.18073e-06		447361	1.48582e-05	0.159964	-0.403508	0.250096	0.0802822	0.0558226	4.17683e-06	rs137480938	PRPF6
Overall Response	Pedigree	13	54400593	-0.403508	0.250096	0.0802853	0.0558247	4.18073e-06		447386	1.54333e-05	0.159964	-0.403508	0.250096	0.0802842	0.055824	4.17937e-06	rs136905243	DNAJC5
Overall Response	Pedigree	13	54407496	-0.403508	0.250096	0.0802853	0.0558247	4.18073e-06		447388	5.21026e-06	0.159962	-0.403508	0.250096	0.0802811	0.0558218	4.17542e-06	rs133934469	DNAJC5
Overall Response	Pedigree	13	54410394	-0.403508	0.250096	0.0802853	0.0558247	4.18073e-06		447389	4.35465e-06	0.159962	-0.403508	0.250096	0.0802815	0.0558221	4.17592e-06	rs134958841	DNAJC5
Overall Response	Pedigree	13	54412923	-0.403508	0.250096	0.0802853	0.0558247	4.18073e-06		447392	7.19201e-05	0.159973	-0.403507	0.250095	0.0802845	0.0558243	4.17988e-06	rs132720213	TPD52L2
Overall Response	Pedigree	13	54419274	-0.403508	0.250096	0.0802853	0.0558247	4.18073e-06		447394	4.36343e-06	0.159962	-0.403508	0.250096	0.0802835	0.0558235	4.17851e-06	rs135593492	TPD52L2
Overall Response	Pedigree	13	54422444	-0.403508	0.250096	0.0802853	0.0558247	4.18073e-06		447395	2.9477e-06	0.159962	-0.403508	0.250096	0.0802825	0.0558228	4.17721e-06	rs133033662	TPD52L2
Overall Response	Pedigree	13	54437967	-0.403415	0.250228	0.0802866	0.0558258	4.20258e-06		447399	2.76552e-05	0.159966	-0.403415	0.250228	0.0802837	0.0558237	4.19881e-06	rs134840105	-
Overall Response	Pedigree	13	54650296	-0.403415	0.250228	0.0802866	0.0558258	4.20258e-06		447469	6.48003e-06	0.159963	-0.403415	0.250228	0.0802815	0.0558222	4.196e-06	rs132698220	-
Overall Response	Pedigree	13	54687534	-0.403415	0.250228	0.0802866	0.0558258	4.20258e-06		447483	5.13225e-05	0.15997	-0.403415	0.250228	0.0802863	0.0558256	4.20214e-06	rs136833499	KCNQ2
Overall Response	Pedigree	13	54720948	-0.403415	0.250228	0.0802866	0.0558258	4.20258e-06		447492	1.67457e-05	0.159965	-0.403415	0.250228	0.0802864	0.0558256	4.20222e-06	rs134930594	CHRNA4
Overall Response	Pedigree	13	54781125	-0.403415	0.250228	0.0802866	0.0558258	4.20258e-06		447526	2.30182e-06	0.159962	-0.403415	0.250228	0.0802862	0.0558255	4.20203e-06	rs136336428	-
Overall Response	Pedigree	13	54793373	-0.403415	0.250228	0.0802866	0.0558258	4.20258e-06		447532	2.03251e-06	0.159962	-0.403415	0.250228	0.0802867	0.0558258	4.20257e-06	rs133395260	BIRC7
Overall Response	Pedigree	2	134824616	0.386591	0.275477	0.0801139	0.0562094	4.33439e-06		88327	6.86818e-06	0.15998	0.386592	0.275477	0.0801077	0.0562051	4.32621e-06	rs110857487	-
Overall Response	Pedigree	14	40923993	-0.391466	0.271383	0.0793608	0.0544126	4.34626e-06		469737	6.44521e-06	0.159759	-0.391466	0.271383	0.0793616	0.0544132	4.34735e-06	rs136860924	HNF4G
Overall Response	Pedigree	2	136034841	0.402085	0.252673	0.0801325	0.0551177	4.35104e-06		88810	4.96358e-06	0.159939	0.402085	0.252674	0.0801322	0.0551175	4.35066e-06	rs132825091	-
Overall Response	Pedigree	14	61280625	-0.390388	0.270472	0.0795238	0.054364	4.5112e-06		475319	1.41084e-05	0.160834	-0.390388	0.270472	0.0795159	0.0543585	4.50031e-06	rs133947064	ZFPM2
Overall Response	Pedigree	5	73708232	0.389348	0.270626	0.0796937	0.0544364	4.51637e-06		185354	8.17859e-06	0.160003	0.389349	0.270626	0.0796937	0.0544364	4.51629e-06	rs135944682	-
Overall Response	Pedigree	8	35470960	0.389039	0.275969	0.0797648	0.0574155	4.5362e-06		282898	2.73407e-06	0.160505	0.389039	0.27597	0.0797649	0.0574157	4.53631e-06	rs132766099	-
Overall Response	Pedigree	8	35480368	-0.389039	0.275969	0.0797648	0.0574155	4.5362e-06		282901	2.10625e-06	0.160505	-0.389039	0.27597	0.0797648	0.0574156	4.53622e-06	rs132970959	-
Booster Response	Pedigree	7	1158673	-0.04441	0.00127963	0.0104942	0.00890266	8.30503e-05		237036	0.0498164	0.167908	-0.0443953	0.00127194	0.0104868	0.00890211	8.25683e-05	rs132994858	RNF130
Booster Response	Pedigree	7	1159888	0.0438137	-0.000636739	0.0104945	0.00887779	0.000132032		237037	0.0560381	0.16882	0.0438049	-0.000643234	0.0104911	0.00887758	0.000131844	rs137031681	RNF130
Booster Response	Pedigree	16	2333821	0.0809016	0.0458656	0.0179788	0.01383	4.70277e-05		510407	1.63239e-06	0.160198	0.0815856	0.0457397	0.0179122	0.0138148	3.7045e-05	rs136288031	LOC100848180
Booster Response	Pedigree	3	4487413	-0.331533	-0.186833	0.0819518	0.0565181	4.42617e-05		90603	0.112206	0.176796	-0.334435	-0.188589	0.0821297	0.0565996	4.06541e-05	rs134651228	PBX1
Booster Response	Pedigree	3	4509266	0.330493	-0.184066	0.0819036	0.0565519	3.74496e-05		90610	0.11074	0.176622	0.333355	-0.185811	0.0820767	0.0566295	3.45516e-05	rs133708231	PBX1
Booster Response	Pedigree	15	4800563	-0.0811462	-0.0788428	0.0242725	0.0182202	9.30614e-05		483954	0.0374564	0.165891	-0.0816169	-0.0789807	0.0242676	0.0182227	9.10321e-05	rs135043328	-
Booster Response	Pedigree	24	6590295	0.0629382	-0.0153245	0.0145238	0.0107498	7.3359e-05		684121	0.159838	0.182181	0.0640907	-0.0153964	0.0145412	0.0107375	5.32018e-05	rs137558344	-
Booster Response	Pedigree	5	10066097	-0.0111716	-0.0351231	0.0113427	0.00904198	0.000117024		166507	0.0872234	0.173401	-0.0111966	-0.0351741	0.0113676	0.00904355	0.000114565	rs43427698	PTPRQ
Booster Response	Pedigree	2	11038097	0.046791	-0.0030205	0.012003	0.0101131	2.68856e-05		50935	3.91838e-07	0.160147	0.047085	-0.00313791	0.0119503	0.0101109	2.04306e-05	rs209109940	-
Booster Response	Pedigree	2	11045662	0.0474983	-0.00242939	0.0120409	0.0101244	2.39833e-05		50938	1.10473e-05	0.160103	0.0477764	-0.00256558	0.0119933	0.0101237	1.8313e-05	rs109510170	-
Booster Response	Pedigree	2	11052106	0.0463722	-0.00138831	0.0121698	0.0101784	4.64634e-05		50939	5.75956e-07	0.160117	0.0467155	-0.00162845	0.0121278	0.0101791	3.42838e-05	rs134152686	-
Booster Response	Pedigree	2	11055868	-0.0337711	-0.0149973	0.00982075	0.008836	0.000131066		50940	4.3832e-07	0.160088	-0.0343751	-0.0150407	0.00977563	0.00883293	9.46358e-05	rs209526690	-
Booster Response	Pedigree	23	18109663	-0.054504	0.0650637	0.0207913	0.0153276	7.83031e-05		670849	0.0635683	0.16999	-0.054482	0.0650605	0.0207926	0.0153279	7.83045e-05	rs136559343	-
Booster Response	Pedigree	12	22131326	0.047644	-0.00892314	0.0110841	0.00913801	0.000101192		411281	0.00391875	0.160482	0.0479477	-0.00926576	0.0110665	0.00913611	8.87582e-05	rs136512912	-
Booster Response	Pedigree	6	23809401	-0.11574	-0.0698362	0.0265637	0.0189646	8.67488e-05		207111	0.0620559	0.169582	-0.115745	-0.06984	0.026565	0.0189651	8.67644e-05	rs134108271	-
Booster Response	Pedigree	7	27172678	0.100473	-0.0364344	0.0210523	0.0162654	1.27301e-06		244818	0.0248136	0.164552	0.100404	-0.0363997	0.0210237	0.0162495	1.20132e-06	rs41723062	LOC107132618
Booster Response	Pedigree	16	27325635	-0.0201253	0.0294244	0.0103996	0.00888342	0.000103651		517053	0.00831841	0.161157	-0.0201137	0.0296096	0.0103915	0.00887874	9.31762e-05	rs109679056	TLR5
Booster Response	Pedigree	16	27326546	-0.0201253	0.0294244	0.0103996	0.00888342	0.000103651		517054	0.00831772	0.161157	-0.0201137	0.0296096	0.0103915	0.00887875	9.31777e-05	rs110407528	TLR5
Booster Response	Pedigree	27	30520660	-0.0954343	-0.0702554	0.0221105	0.0165817	4.19741e-05		740830	0.088552	0.173144	-0.0955422	-0.0703397	0.0221179	0.0165769	4.09865e-05	rs109097836	-
Booster Response	Pedigree	27	30521312	-0.112434	-0.0814407	0.0233841	0.0174016	4.63479e-06		740831	0.0797746	0.171931	-0.11248	-0.0814769	0.0233895	0.0173978	4.58488e-06	rs135433274	-
Booster Response	Pedigree	27	30523077	-0.121172	-0.0884056	0.0242403	0.0179418	1.66262e-06		740833	0.0782329	0.171724	-0.121197	-0.0884321	0.0242429	0.0179374	1.64715e-06	rs109349716	-
Booster Response	Pedigree	27	30524045	0.121172	-0.0884056	0.0242403	0.0179418	1.66262e-06		740834	0.078222	0.171723	0.121196	-0.0884321	0.0242432	0.0179377	1.6477e-06	rs109498317	-
Booster Response	Pedigree	12	30754324	-0.00178816	0.0375802	0.0118722	0.00977416	8.16653e-05		413930	0.0635129	0.16998	-0.00178645	0.0375819	0.0118741	0.00977426	8.16737e-05	rs110652581	-
Booster Response	Pedigree	12	30755347	0.00494209	0.0366163	0.011499	0.0095458	6.65954e-05		413931	0.037145	0.166006	0.0049418	0.0366478	0.0114795	0.00954521	6.51383e-05	rs134117517	-
Booster Response	Pedigree	12	30760234	-0.00340379	0.0361372	0.0117147	0.00965798	0.000116339		413933	0.0339391	0.165598	-0.00341626	0.0361736	0.0116901	0.00965733	0.000113064	rs135505022	-
Booster Response	Pedigree	29	33781565	0.369179	-0.247612	0.0826738	0.056921	4.83049e-05		769504	0.0954527	0.173761	0.369624	-0.247501	0.0825632	0.0568294	4.62953e-05	rs41586168	-
Booster Response	Pedigree	20	37025191	0.0354228	-0.0436518	0.0118593	0.00987278	3.65096e-05		613767	0.000768514	0.160108	0.0359597	-0.043858	0.0118208	0.0098745	3.17126e-05	rs41947368	NUP155
Booster Response	Pedigree	20	37055456	0.033889	-0.0412966	0.0118398	0.00989391	0.000104319		613776	0.00593981	0.160952	0.0343742	-0.0414672	0.011806	0.00989637	9.29715e-05	rs41947417	-
Booster Response	Pedigree	9	39438976	-0.0163203	0.0333732	0.0102206	0.00875917	0.000104529		318336	0.0394865	0.166397	-0.0163055	0.0333931	0.0102126	0.0087548	0.000102609	rs109659938	REV3L
Booster Response	Pedigree	9	39480071	-0.0163203	0.0333732	0.0102206	0.00875917	0.000104529		318344	0.0394782	0.166396	-0.0163055	0.0333931	0.0102126	0.00875478	0.000102603	rs109132129	REV3L
Booster Response	Pedigree	29	41048334	0.366007	-0.253573	0.0825405	0.0562854	4.14434e-05		771655	0.10203	0.174804	0.366267	-0.253955	0.0823992	0.0561975	3.91062e-05	rs137660686	FADS2
Booster Response	Pedigree	2	41683259	-0.042494	-0.00689983	0.00988715	0.00853458	8.94709e-05		60226	0.0522363	0.168123	-0.0424747	-0.0069195	0.00988183	0.00853498	8.91575e-05	rs135157430	-
Booster Response	Pedigree	2	41692419	-0.0416916	-0.00872123	0.00987769	0.00855332	0.000106962		60230	0.0501524	0.167862	-0.0416661	-0.00874609	0.00987041	0.00855382	0.000106415	rs132795803	-
Booster Response	Pedigree	29	43808182	-0.0305307	0.111555	0.0826271	0.0586469	5.76332e-05		772505	0.0227359	0.163912	-0.0296821	0.111214	0.0825329	0.0586191	5.43456e-05	rs133820863	-
Booster Response	Pedigree	29	43970000	0.121572	-0.0104789	0.0381016	0.0312972	0.000106326		772557	1.03472e-05	0.159899	0.123019	-0.0112519	0.0381035	0.0313075	8.96377e-05	rs135397973	-
Booster Response	Pedigree	4	45710677	-0.264136	-0.161932	0.0586222	0.0405838	3.70943e-05		140135	0.0589943	0.16926	-0.264121	-0.161911	0.0586212	0.0405853	3.70823e-05	rs29017408	-
Booster Response	Pedigree	4	45807808	0.264046	-0.162314	0.0586337	0.0406171	3.86796e-05		140157	0.0599625	0.169416	0.264038	-0.162302	0.0586332	0.040618	3.86743e-05	rs109446545	LHFPL3
Booster Response	Pedigree	14	45833514	-0.00804411	0.0403228	0.0143972	0.010938	3.97747e-05		471120	0.0101677	0.16157	-0.00845229	0.0402794	0.0143856	0.0109383	3.61263e-05	rs137065661	ZBTB10
Booster Response	Pedigree	1	46323016	0.822831	-0.419923	0.257498	0.167505	0.000123394		13101	0.0441997	0.16655	0.82395	-0.42071	0.25716	0.167271	0.000121885	rs210962292	SENP7,LOC524181
Booster Response	Pedigree	18	50291488	-1.20067	0.753771	0.255956	0.167703	1.70346e-05		575164	0.104495	0.175534	-1.20227	0.75445	0.25554	0.167397	1.60178e-05	rs461728339	C18H19orf54,ITPKC
Booster Response	Pedigree	7	57554684	0.0045525	0.0377554	0.0106549	0.00898515	5.04943e-05		254602	0.0814434	0.172426	0.00448332	0.0378051	0.0106679	0.0089847	4.98086e-05	rs110949721	KCTD16
Booster Response	Pedigree	7	57557712	0.00518908	0.0370783	0.010701	0.00901539	6.58704e-05		254603	0.0794156	0.172155	0.00513037	0.037122	0.0107127	0.00901533	6.51564e-05	rs134844157	KCTD16
Booster Response	Pedigree	7	57559898	0.00518908	0.0370783	0.010701	0.00901539	6.58704e-05		254604	0.079472	0.172163	0.00513019	0.0371221	0.0107127	0.00901533	6.51543e-05	rs109154173	KCTD16
Booster Response	Pedigree	5	58676713	-0.105841	-0.0735164	0.0241766	0.0175261	4.22057e-05		180943	0.123552	0.177772	-0.106086	-0.0741482	0.0241561	0.0174979	3.72408e-05	rs41594409	-
Booster Response	Pedigree	5	58688815	-0.104711	-0.0752538	0.0242123	0.0175849	3.87481e-05		180949	0.129523	0.178431	-0.104932	-0.0759834	0.024189	0.0175523	3.33454e-05	rs109245761	-
Booster Response	Pedigree	5	58716498	-0.105841	-0.0735164	0.0241766	0.0175261	4.22057e-05		180952	0.123437	0.177758	-0.106085	-0.0741471	0.024156	0.0174978	3.7243e-05	rs110142475	-
Booster Response	Pedigree	1	59850783	0.374117	-0.240791	0.0826338	0.0557873	4.14152e-05		17059	0.0941259	0.174311	0.374322	-0.241081	0.0825237	0.0557191	3.9968e-05	rs43240224	ZBTB20
Booster Response	Pedigree	1	59853742	-0.374898	-0.23983	0.0826821	0.0558987	4.00406e-05		17061	0.0913577	0.173562	-0.375079	-0.240136	0.0825834	0.0558315	3.88169e-05	rs136455588	ZBTB20
Booster Response	Pedigree	1	59855735	0.374898	-0.23983	0.0826821	0.0558987	4.00406e-05		17062	0.0913849	0.173566	0.375079	-0.240136	0.0825828	0.0558311	3.88112e-05	rs43240212	ZBTB20
Booster Response	Pedigree	1	59856485	0.374898	-0.23983	0.0826821	0.0558987	4.00406e-05		17063	0.0914048	0.173568	0.375079	-0.240136	0.0825831	0.0558313	3.88138e-05	rs43240209	ZBTB20
Booster Response	Pedigree	1	59860861	0.376308	-0.237961	0.0826446	0.0558464	3.50205e-05		17064	0.0895288	0.173329	0.376492	-0.238243	0.0825515	0.055783	3.40724e-05	rs43240203	ZBTB20
Booster Response	Pedigree	1	59864535	0.374829	-0.239956	0.0826767	0.0558731	4.01418e-05		17065	0.092684	0.173711	0.375036	-0.240246	0.0825726	0.0558025	3.87982e-05	rs43240193	ZBTB20
Booster Response	Pedigree	1	59865529	-0.374829	-0.239956	0.0826767	0.0558731	4.01418e-05		17066	0.0926872	0.173711	-0.375036	-0.240246	0.0825726	0.0558025	3.87985e-05	rs110693195	ZBTB20
Booster Response	Pedigree	1	59879169	-0.374829	-0.239956	0.0826767	0.0558731	4.01418e-05		17069	0.0926842	0.173711	-0.375036	-0.240246	0.0825726	0.0558025	3.87982e-05	rs41602052	ZBTB20
Booster Response	Pedigree	1	59884291	-0.374812	-0.23998	0.0826771	0.055873	4.01955e-05		17070	0.092752	0.17372	-0.37502	-0.24027	0.0825727	0.0558023	3.88443e-05	rs43240181	ZBTB20
Booster Response	Pedigree	1	59888166	0.374812	-0.23998	0.0826771	0.055873	4.01955e-05		17071	0.0927525	0.17372	0.37502	-0.24027	0.0825727	0.0558023	3.88443e-05	rs109522758	ZBTB20
Booster Response	Pedigree	18	63656423	-0.194461	-0.0952243	0.0487272	0.0344842	6.37763e-05		579705	0.0942952	0.17406	-0.194511	-0.0950379	0.0486659	0.0344497	6.1448e-05	rs209901140	NLRP8
Booster Response	Pedigree	20	64271255	0.0368362	0.0251202	0.00981035	0.00882052	4.54678e-05		621771	0.0457462	0.167262	0.0368366	0.0251396	0.00980097	0.00882028	4.50146e-05	rs110167465	SEMA5A
Booster Response	Pedigree	20	64274740	0.0376533	0.0259353	0.00981822	0.0088135	2.77926e-05		621773	0.0443253	0.167053	0.0376523	0.0259587	0.00980769	0.00881334	2.74642e-05	rs111029884	SEMA5A
Booster Response	Pedigree	20	64276327	-0.0376533	0.0259353	0.00981822	0.0088135	2.77926e-05		621774	0.0443276	0.167054	-0.0376523	0.0259586	0.00980768	0.00881333	2.74636e-05	rs110415822	SEMA5A
Booster Response	Pedigree	20	64279016	-0.0382279	0.0263153	0.00974688	0.00882681	1.74553e-05		621776	0.0272635	0.164447	-0.0382418	0.0264054	0.00972384	0.00882721	1.66747e-05	rs109456717	SEMA5A
Booster Response	Pedigree	3	65404153	-0.0565556	-0.00558841	0.0158378	0.0126387	6.1541e-05		110010	1.49644e-06	0.160185	-0.0570591	-0.00575701	0.0157783	0.0126262	4.85223e-05	rs137523837	-
Booster Response	Pedigree	3	66659242	-0.0739374	-0.0236282	0.0160649	0.0119392	1.79707e-05		110350	7.45427e-07	0.159937	-0.0747063	-0.0237583	0.0160344	0.011942	1.33569e-05	rs136316744	-
Booster Response	Pedigree	3	66662782	0.0739374	-0.0236282	0.0160649	0.0119392	1.79707e-05		110352	5.38267e-07	0.159937	0.0747064	-0.0237583	0.0160343	0.0119419	1.33554e-05	rs109132004	-
Booster Response	Pedigree	3	66675036	-0.0732962	-0.0243756	0.0160628	0.0119282	2.33415e-05		110354	1.81063e-06	0.159951	-0.0740688	-0.0245069	0.0160325	0.0119315	1.7435e-05	rs133457391	-
Booster Response	Pedigree	3	66675843	0.0716746	-0.0263231	0.0160937	0.0119516	4.73612e-05		110355	1.41134e-05	0.160011	0.0724792	-0.0264491	0.0160633	0.0119538	3.57039e-05	rs137282335	-
Booster Response	Pedigree	5	72456601	-0.281138	-0.200125	0.0585598	0.0406048	5.6556e-06		185019	0.0687219	0.17069	-0.281208	-0.200126	0.0585644	0.0406052	5.64725e-06	rs137538165	LARGE1
Booster Response	Pedigree	5	72460040	-0.281138	-0.200125	0.0585598	0.0406048	5.6556e-06		185020	0.068725	0.170691	-0.281208	-0.200126	0.0585645	0.0406052	5.64742e-06	rs133270277	LARGE1
Booster Response	Pedigree	14	78954230	-0.0150115	-0.038086	0.0102523	0.00875753	5.75216e-05		480952	0.0849798	0.172958	-0.01502	-0.0381154	0.0102663	0.00875583	5.64668e-05	rs109068164	ATP6V0D2
Booster Response	Pedigree	12	80355285	-0.369955	-0.246059	0.082511	0.0566149	4.84081e-05		426939	0.0989747	0.174791	-0.370339	-0.246112	0.0823808	0.0565426	4.61227e-05	rs110972156	-
Booster Response	Pedigree	12	80369820	-0.369955	-0.246059	0.082511	0.0566149	4.84081e-05		426945	0.0989945	0.174794	-0.370339	-0.246112	0.0823795	0.0565418	4.61088e-05	rs109128737	-
Booster Response	Pedigree	6	83305776	0.369649	-0.246807	0.0824033	0.0561194	4.84173e-05		224722	0.0971842	0.17407	0.369947	-0.247023	0.08228	0.0560371	4.62473e-05	rs132659940	-
Booster Response	Pedigree	8	84659421	0.0378904	-0.0381357	0.0120338	0.00959475	0.000115652		298419	1.25954e-06	0.160103	0.0387494	-0.0383842	0.0119735	0.00958852	9.03115e-05	rs134118394	CDC14B
Booster Response	Pedigree	12	87293909	0.0808327	0.0487473	0.018981	0.0143353	0.000118759		429662	0.0649442	0.170218	0.0808526	0.0487525	0.0189856	0.0143364	0.000118744	rs41672921	-
Booster Response	Pedigree	5	90344079	0.0240619	-0.030698	0.0106293	0.00860177	0.000131313		190127	0.0474429	0.16755	0.0240163	-0.0307253	0.0106182	0.0086017	0.000130284	rs133755081	-
Booster Response	Pedigree	11	93122023	-0.00971449	0.065642	0.0383588	0.0268347	1.65842e-05		399819	0.0932018	0.173722	-0.00963911	0.0657242	0.0383442	0.0268207	1.60185e-05	rs458478061	RBM18
Booster Response	Pedigree	3	93538760	-0.0566675	-0.00913413	0.0139118	0.0108197	7.18284e-05		117801	3.11265e-06	0.160134	-0.0569979	-0.00916386	0.0138506	0.0108158	5.78074e-05	rs135431711	LRP8
Booster Response	Pedigree	3	93549046	0.0562878	-0.00918248	0.0123164	0.00987381	1.74736e-05		117810	0.00980334	0.161591	0.0563756	-0.00928313	0.0122766	0.00987756	1.57607e-05	rs41677923	LRP8
Booster Response	Pedigree	11	93749011	-0.0229839	0.0312611	0.0150763	0.0116617	1.91389e-05		400094	0.0389653	0.165997	-0.022827	0.0313793	0.015072	0.0116609	1.87492e-05	rs135358673	-
Booster Response	Pedigree	3	102114874	-0.150555	-0.104407	0.0316159	0.0224865	9.28367e-06		120472	0.112031	0.17675	-0.151598	-0.104767	0.0317016	0.022503	8.53734e-06	rs110055085	RNF220
Booster Response	Pedigree	3	102115019	0.149568	-0.107489	0.031624	0.0225068	7.22662e-06		120473	0.108822	0.176385	0.150514	-0.107829	0.031707	0.0225212	6.71743e-06	rs133569765	RNF220
Booster Response	Pedigree	6	106632774	-0.545101	0.309826	0.119949	0.0589291	7.77917e-07		232440	0.0983741	0.174206	-0.546193	0.310215	0.11995	0.0589139	7.40811e-07	rs472194730	NSG1,CPZ
Booster Response	Pedigree	8	111687925	-0.0413658	0.0318818	0.0116115	0.00941558	0.00012982		306861	0.10224	0.175199	-0.0414079	0.0320963	0.0116343	0.00941115	0.000122784	rs41667167	-
Booster Response	Pedigree	3	114899308	0.323104	-0.241346	0.0819936	0.0560441	6.79147e-05		125063	0.102739	0.175414	0.324874	-0.242491	0.0821374	0.056126	6.42092e-05	rs136161456	-
Booster Response	Pedigree	4	117390015	-0.0446865	-0.00562781	0.0101305	0.00883739	6.85623e-05		162561	0.100069	0.174951	-0.0449229	-0.00568983	0.0101582	0.00884133	6.53182e-05	rs110771854	-
Booster Response	Pedigree	4	117488241	0.0463844	0.00650909	0.0104468	0.0087807	2.31225e-05		162636	0.0477691	0.167552	0.0463502	0.00653347	0.010438	0.00878141	2.29547e-05	rs43419788	-
Booster Response	Pedigree	4	117536132	-0.0481803	0.00382101	0.00961464	0.00869239	3.97071e-06		162655	0.0775443	0.171876	-0.0482501	0.00379048	0.0096248	0.00869149	3.93998e-06	rs137286470	-
Booster Response	Pedigree	4	117536890	0.048124	-0.000396472	0.00950437	0.00871197	3.38077e-06		162656	0.041399	0.166743	0.0480956	-0.000348471	0.0094924	0.00870981	3.32859e-06	rs136233034	-
Booster Response	Pedigree	4	117538518	0.0494442	-0.00198601	0.0095201	0.00873143	1.61616e-06		162657	0.0507437	0.168088	0.0494228	-0.00195341	0.0095138	0.00873104	1.60859e-06	rs207829488	-
Booster Response	Pedigree	4	117539681	0.0501921	0.000368829	0.00951849	0.00870072	1.21227e-06		162658	0.0475467	0.167671	0.0501639	0.000405836	0.00951016	0.00869939	1.203e-06	rs136726799	-
Booster Response	Pedigree	4	117540434	-0.0494038	0.000469624	0.00949845	0.00870555	1.74448e-06		162659	0.0449883	0.167273	-0.049374	0.000507523	0.00948864	0.00870405	1.72609e-06	rs135087363	-
Booster Response	Pedigree	4	117542324	-0.050379	0.000676523	0.00950288	0.00869801	1.05909e-06		162660	0.0495842	0.167971	-0.0503527	0.000706246	0.00949577	0.00869696	1.05306e-06	rs136496502	-
Booster Response	Pedigree	4	117543739	-0.0329072	0.0233141	0.0108464	0.00925979	1.4814e-05		162661	0.0548118	0.168796	-0.0328787	0.0233204	0.0108405	0.00925964	1.47819e-05	rs134302639	-
Booster Response	Pedigree	4	117550737	-0.0329072	0.0233141	0.0108464	0.00925979	1.4814e-05		162666	0.0548186	0.168797	-0.0328787	0.0233204	0.0108405	0.00925964	1.47819e-05	rs133077402	-
Booster Response	Pedigree	4	117554543	0.0492455	0.000163997	0.00951692	0.00870367	1.97405e-06		162667	0.0431698	0.167003	0.0492153	0.000208871	0.00950602	0.00870194	1.94882e-06	rs136887106	-
Booster Response	Pedigree	1	119462284	-0.269532	-0.163356	0.0585696	0.0399178	1.74412e-05		34492	0.10827	0.175751	-0.27036	-0.163984	0.0585065	0.0398739	1.62082e-05	rs133014094	WWTR1
Booster Response	Pedigree	4	119492520	0.0527547	-0.0166795	0.0117782	0.00983603	4.83204e-05		163406	0.000680823	0.16032	0.0528406	-0.0165847	0.0117138	0.00982917	4.17264e-05	rs135275725	-
Booster Response	Pedigree	1	136071004	-0.0579868	-0.0194015	0.0131229	0.0101828	6.62951e-05		39311	4.88405e-07	0.160297	-0.0584239	-0.0195927	0.0130549	0.010171	5.19575e-05	rs43272126	AMOTL2
Booster Response	Pedigree	1	141886637	0.00214251	0.0383291	0.0111021	0.00950397	5.2126e-05		41215	2.82477e-05	0.160065	0.00249718	0.0384021	0.0110718	0.00950181	4.50969e-05	rs109693209	DSCAM
Booster Response	Pedigree	1	151710117	0.0142503	-0.0489775	0.0132606	0.0111606	1.94257e-05		45148	0.120154	0.17769	0.0135172	-0.0489481	0.0133147	0.0111504	1.74171e-05	rs109260770	KCNJ6
Day 21	Pedigree	6	1947506	-0.319082	0.169969	0.0763465	0.0530645	1.48924e-05		200974	0.0566261	0.169184	-0.320744	0.170869	0.0760832	0.0530359	1.12051e-05	rs135365957	MARCH1
Day 21	Pedigree	27	4191161	-0.0406009	0.0148936	0.015496	0.0117801	2.85472e-05		733161	0.0723924	0.17122	-0.0408165	0.0149357	0.0154992	0.0118	2.37904e-05	rs137395236	-
Day 21	Pedigree	27	4223165	-0.0407175	0.0148099	0.015502	0.0117738	2.84052e-05		733169	0.0724078	0.171223	-0.0409318	0.0148527	0.0155047	0.0117935	2.36737e-05	rs133343236	-
Day 21	Pedigree	19	9106503	-0.0501449	-0.00663734	0.0116797	0.00912728	5.0538e-05		583308	0.0784191	0.172017	-0.050351	-0.00664965	0.0116292	0.00912132	4.29135e-05	rs136172622	-
Day 21	Pedigree	20	12464403	-0.0537196	0.0476088	0.0138187	0.0109051	2.84979e-05		606580	0.142437	0.180245	-0.0537305	0.0476028	0.0138194	0.0109049	2.8495e-05	rs110636382	MAST4
Day 21	Pedigree	20	12469663	-0.0540934	0.0470098	0.0138203	0.0109178	3.22998e-05		606583	0.143435	0.180339	-0.0541099	0.0470007	0.0138212	0.0109173	3.22879e-05	rs42240702	MAST4
Day 21	Pedigree	23	18073438	-0.0725037	-0.0787488	0.0235236	0.0168603	8.9048e-06		670837	0.141992	0.180465	-0.072471	-0.0787395	0.023524	0.0168597	8.90485e-06	rs110190769	-
Day 21	Pedigree	23	18094321	-0.0725037	-0.0787488	0.0235236	0.0168603	8.9048e-06		670843	0.142024	0.180468	-0.0724704	-0.0787394	0.0235236	0.0168594	8.90112e-06	rs110018615	-
Day 21	Pedigree	23	18095974	-0.0725037	-0.0787488	0.0235236	0.0168603	8.9048e-06		670844	0.141997	0.180465	-0.0724709	-0.0787395	0.0235241	0.0168597	8.90495e-06	rs133544026	-
Day 21	Pedigree	23	18097858	-0.0725037	-0.0787488	0.0235236	0.0168603	8.9048e-06		670845	0.141998	0.180465	-0.0724709	-0.0787395	0.023524	0.0168597	8.90484e-06	rs108944734	-
Day 21	Pedigree	23	18105887	-0.0745712	-0.0777401	0.0234999	0.017006	2.02688e-05		670848	0.144432	0.18063	-0.0744997	-0.077723	0.0235007	0.0170048	2.026e-05	rs109795663	-
Day 21	Pedigree	19	19712275	-0.0319119	0.024966	0.00968086	0.00802106	9.74872e-06		586779	0.087185	0.173353	-0.0321922	0.0248925	0.00964672	0.00802231	8.61075e-06	rs110807769	-
Day 21	Pedigree	19	19718049	0.0320156	0.0249048	0.0095948	0.00802031	9.77923e-06		586782	0.0869479	0.173323	0.0322844	0.0248405	0.00956002	0.00802118	8.62683e-06	rs110561666	-
Day 21	Pedigree	19	19718709	0.0318056	0.0251083	0.00960525	0.00801828	9.67376e-06		586783	0.0873692	0.173383	0.0320783	0.0250398	0.00957096	0.00801876	8.55064e-06	rs109191037	-
Day 21	Pedigree	19	19719473	0.0353295	0.0209528	0.00956806	0.0079834	1.80038e-05		586784	0.0947406	0.174388	0.0354939	0.0208716	0.0095376	0.00798488	1.64591e-05	rs133119181	-
Day 21	Pedigree	19	19720325	-0.0353295	0.0209528	0.00956806	0.0079834	1.80038e-05		586785	0.0947379	0.174388	-0.0354939	0.0208716	0.0095376	0.00798488	1.64591e-05	rs134456641	-
Day 21	Pedigree	19	19722455	-0.0353295	0.0209528	0.00956806	0.0079834	1.80038e-05		586786	0.0947439	0.174389	-0.0354939	0.0208716	0.00953761	0.00798488	1.64594e-05	rs133036550	-
Day 21	Pedigree	19	19723826	0.0319119	0.024966	0.00968086	0.00802106	9.74872e-06		586787	0.0871512	0.173348	0.0321924	0.0248924	0.00964665	0.00802227	8.60919e-06	rs137159527	-
Day 21	Pedigree	19	19724817	-0.0319119	0.024966	0.00968086	0.00802106	9.74872e-06		586788	0.0871716	0.173351	-0.0321923	0.0248924	0.0096467	0.00802231	8.61039e-06	rs135474570	-
Day 21	Pedigree	19	19727317	-0.0319119	0.024966	0.00968086	0.00802106	9.74872e-06		586789	0.0871839	0.173352	-0.0321922	0.0248925	0.0096467	0.0080223	8.61051e-06	rs109892786	LOC104976580
Day 21	Pedigree	19	19728295	-0.0319119	0.024966	0.00968086	0.00802106	9.74872e-06		586790	0.0871778	0.173352	-0.0321923	0.0248925	0.00964671	0.0080223	8.61051e-06	rs110529823	LOC104976580
Day 21	Pedigree	19	19729214	-0.0319119	0.024966	0.00968086	0.00802106	9.74872e-06		586791	0.087173	0.173351	-0.0321923	0.0248924	0.00964669	0.00802229	8.61013e-06	rs110145121	LOC104976580
Day 21	Pedigree	19	19732813	-0.0319119	0.024966	0.00968086	0.00802106	9.74872e-06		586792	0.0871917	0.173353	-0.0321922	0.0248925	0.00964675	0.00802233	8.61147e-06	rs134535711	LOC104976580
Day 21	Pedigree	19	19734849	0.032139	0.021759	0.00957668	0.00798954	3.93987e-05		586794	0.0909548	0.173978	0.0323213	0.0217516	0.00953863	0.00799038	3.53922e-05	rs133298903	LOC104976580
Day 21	Pedigree	19	19736819	-0.0319119	0.024966	0.00968086	0.00802106	9.74872e-06		586796	0.0871921	0.173354	-0.0321922	0.0248925	0.00964673	0.00802231	8.61099e-06	rs137329550	LOC104976580,LGALS9
Day 21	Pedigree	19	19737771	0.0319119	0.024966	0.00968086	0.00802106	9.74872e-06		586797	0.0871754	0.173351	0.0321923	0.0248924	0.00964671	0.0080223	8.61046e-06	rs135988447	LOC104976580,LGALS9
Day 21	Pedigree	23	20538975	0.0736902	-0.0392076	0.0163394	0.0126895	4.43207e-05		671699	0.123435	0.177737	0.0737309	-0.0392483	0.0163395	0.0126941	4.38215e-05	rs135980706	-
Day 21	Pedigree	16	21251119	-0.0399355	0.021682	0.00994365	0.00808384	4.38716e-05		515331	0.11792	0.177176	-0.0399627	0.0216608	0.00993176	0.00808529	4.2949e-05	rs42599060	ESRRG
Day 21	Pedigree	21	22556499	-0.0173271	0.0474896	0.0135086	0.0107449	2.03877e-05		631154	0.124072	0.178022	-0.0171962	0.0474698	0.0135072	0.0107472	2.01825e-05	rs41257392	IQGAP1
Day 21	Pedigree	21	22557433	-0.0173271	0.0474896	0.0135086	0.0107449	2.03877e-05		631155	0.12404	0.178018	-0.0171959	0.0474698	0.0135073	0.0107473	2.01849e-05	rs41257391	IQGAP1
Day 21	Pedigree	16	27317151	0.0401059	-0.0259475	0.00974964	0.00861742	5.09966e-05		517048	0.136369	0.179382	0.0401094	-0.0259419	0.00974866	0.00861774	5.09629e-05	rs109804672	TLR5
Day 21	Pedigree	27	30520660	0.0924331	0.0578627	0.0205777	0.0154048	4.57196e-05		740830	0.16392	0.182494	0.0925522	0.0578779	0.0205821	0.0154002	4.47891e-05	rs109097836	-
Day 21	Pedigree	27	30521312	0.101613	0.0638356	0.0218136	0.0162028	2.19047e-05		740831	0.162002	0.182272	0.101716	0.0638501	0.0218176	0.0161978	2.15252e-05	rs135433274	-
Day 21	Pedigree	27	30523077	0.109468	0.0698887	0.0226078	0.0167074	9.19119e-06		740833	0.157073	0.181712	0.109524	0.0698887	0.0226089	0.0167029	9.0957e-06	rs109349716	-
Day 21	Pedigree	27	30524045	-0.109468	0.0698887	0.0226078	0.0167074	9.19119e-06		740834	0.157042	0.181708	-0.109524	0.0698887	0.0226089	0.016703	9.09631e-06	rs109498317	-
Day 21	Pedigree	12	30754324	0.00121771	-0.0361333	0.0110855	0.00908026	4.76163e-05		413930	0.142033	0.180275	0.0012136	-0.0361355	0.0110867	0.00908027	4.76168e-05	rs110652581	-
Day 21	Pedigree	12	30755347	-0.00280164	-0.0360877	0.0107295	0.00886404	3.22571e-05		413931	0.138385	0.179786	-0.00280615	-0.0360859	0.0107284	0.00886406	3.22495e-05	rs134117517	-
Day 21	Pedigree	5	33545700	0.0444046	-0.00451204	0.0124791	0.00992099	4.5873e-05		173970	0.193872	0.186022	0.0449491	-0.00425961	0.0125009	0.00992516	4.14149e-05	rs137514685	-
Day 21	Pedigree	29	33781565	-0.35687	0.242194	0.076508	0.052643	1.80421e-05		769504	0.19676	0.18577	-0.358421	0.242499	0.0763353	0.0525013	1.59753e-05	rs41586168	-
Day 21	Pedigree	28	34443453	-0.020149	-0.0259639	0.0142887	0.0112016	4.64544e-05		754878	0.150994	0.181091	-0.020102	-0.0260187	0.0142903	0.0112013	4.62658e-05	rs42151947	-
Day 21	Pedigree	5	37256771	-0.118317	0.0444357	0.0307547	0.0218437	3.70643e-05		174927	0.103333	0.175055	-0.118399	0.0442952	0.0307557	0.0218495	3.5069e-05	rs135952865	ADAMTS20
Day 21	Pedigree	18	38072661	-0.0287259	-0.0402426	0.0320682	0.0225938	7.49469e-06		570695	0.231724	0.189506	-0.0298597	-0.0403845	0.0320774	0.0225792	5.52208e-06	rs134871813	-
Day 21	Pedigree	18	39042920	-0.025226	-0.068178	0.0345073	0.0247877	3.69117e-05		570933	0.179112	0.18418	-0.0253789	-0.0684387	0.0345156	0.0247849	3.48164e-05	rs41880161	-
Day 21	Pedigree	18	39059808	-0.025226	-0.068178	0.0345073	0.0247877	3.69117e-05		570936	0.179145	0.184184	-0.025379	-0.0684389	0.0345158	0.0247851	3.48181e-05	rs109936174	-
Day 21	Pedigree	18	39066433	0.025226	-0.068178	0.0345073	0.0247877	3.69117e-05		570938	0.179113	0.18418	0.0253789	-0.0684387	0.0345155	0.0247849	3.48141e-05	rs41880174	-
Day 21	Pedigree	18	39160403	-0.0207502	-0.0592995	0.0249615	0.0183285	4.74073e-05		570973	0.167141	0.182917	-0.0207182	-0.0593542	0.0249656	0.0183231	4.60687e-05	rs41871642	-
Day 21	Pedigree	20	39667871	-0.0949007	0.0519629	0.0190679	0.0135487	5.22977e-06		614590	0.235696	0.189979	-0.0962335	0.0520341	0.0190835	0.0135375	3.84176e-06	rs42840876	-
Day 21	Pedigree	20	39671133	0.0949007	0.0519629	0.0190679	0.0135487	5.22977e-06		614592	0.235702	0.189979	0.0962336	0.0520341	0.0190834	0.0135375	3.84156e-06	rs110843581	-
Day 21	Pedigree	24	39800838	0.0872483	0.0834162	0.0207623	0.0157231	1.05302e-06		693816	0.143287	0.180108	0.0872593	0.0834147	0.0207616	0.0157227	1.05268e-06	rs109482093	-
Day 21	Pedigree	29	41048334	-0.361229	0.234044	0.0763791	0.0520988	1.69075e-05		771655	0.197866	0.186049	-0.362433	0.235103	0.0761916	0.0519809	1.49205e-05	rs137660686	FADS2
Day 21	Pedigree	18	41432113	-0.0405304	-0.0057633	0.00967005	0.00825944	3.90085e-05		571819	0.111486	0.176342	-0.0405905	-0.00568583	0.00966034	0.00826065	3.77237e-05	rs110328001	-
Day 21	Pedigree	18	41449592	-0.0405745	0.00299186	0.0089239	0.00797368	3.77885e-05		571821	0.110857	0.176296	-0.0405819	0.00313867	0.0089112	0.00797633	3.64889e-05	rs110072137	-
Day 21	Pedigree	18	41453946	-0.0463442	-0.00312237	0.0133136	0.0106126	4.78801e-05		571822	0.105497	0.175528	-0.0465115	-0.00296612	0.0132988	0.0106156	4.54849e-05	rs135119525	-
Day 21	Pedigree	18	41457644	-0.0422947	-0.00502887	0.00949133	0.00816152	1.64337e-05		571823	0.105819	0.175658	-0.0423815	-0.00488403	0.00947659	0.00816282	1.5662e-05	rs136451232	-
Day 21	Pedigree	18	41464791	-0.0407399	-0.00404698	0.00946449	0.00817913	4.96616e-05		571825	0.11558	0.177033	-0.0407573	-0.00394927	0.00945026	0.00818138	4.84285e-05	rs110117496	-
Day 21	Pedigree	18	41467608	0.0414053	0.00411482	0.00889348	0.00797126	2.24313e-05		571826	0.105986	0.175675	0.0414161	0.00429434	0.00887829	0.0079741	2.13857e-05	rs137518506	-
Day 21	Pedigree	18	41468701	-0.0414053	0.00411482	0.00889348	0.00797126	2.24313e-05		571827	0.105983	0.175675	-0.0414161	0.00429435	0.00887828	0.00797409	2.13852e-05	rs110986986	-
Day 21	Pedigree	18	49681340	-0.285486	0.149949	0.0769286	0.0525965	5.07504e-05		574915	0.0527446	0.168638	-0.286419	0.14903	0.0772454	0.0527564	3.74077e-05	rs135758492	FBL
Day 21	Pedigree	18	50291488	1.08182	-0.732282	0.237278	0.155409	1.73071e-05		575164	0.199746	0.186633	1.08686	-0.735027	0.236733	0.155013	1.52244e-05	rs461728339	C18H19orf54,ITPKC
Day 21	Pedigree	15	51077264	-0.0260189	-0.0301897	0.00967786	0.00819972	4.34534e-05		498514	0.0927965	0.17409	-0.0263802	-0.0301574	0.00964909	0.00819811	3.96344e-05	rs43769855	-
Day 21	Pedigree	18	55304802	-0.0460832	0.00576849	0.009988	0.00819531	2.84035e-05		577001	0.0791745	0.172268	-0.0462575	0.00598791	0.00995206	0.00819478	2.43263e-05	rs134253774	-
Day 21	Pedigree	18	57839268	-0.305843	0.236487	0.0762064	0.0525036	3.32048e-05		577961	0.176267	0.183643	-0.306627	0.23683	0.0760676	0.0524108	3.15519e-05	rs471107292	SIGLEC10
Day 21	Pedigree	11	59280903	-0.333777	0.176743	0.0759839	0.0516133	2.03123e-06		388846	0.223643	0.188634	-0.335972	0.177713	0.0756623	0.0513853	1.57916e-06	rs29014440	LRRTM4
Day 21	Pedigree	21	59356941	0.009485	-0.0332603	0.0106303	0.00885401	4.19739e-05		642735	0.150535	0.181133	0.00947054	-0.0332778	0.0106336	0.00885217	4.18099e-05	rs132831226	-
Day 21	Pedigree	1	59850783	-0.353971	0.245074	0.0764591	0.0516305	1.51658e-05		17059	0.207595	0.187488	-0.355305	0.24628	0.0762459	0.0514921	1.2862e-05	rs43240224	ZBTB20
Day 21	Pedigree	1	59853742	0.353316	0.245797	0.0765086	0.0517227	1.47693e-05		17061	0.208403	0.187269	0.354598	0.247045	0.0762953	0.0515738	1.24493e-05	rs136455588	ZBTB20
Day 21	Pedigree	1	59855735	-0.353316	0.245797	0.0765086	0.0517227	1.47693e-05		17062	0.208407	0.18727	-0.354598	0.247045	0.0762951	0.0515737	1.24487e-05	rs43240212	ZBTB20
Day 21	Pedigree	1	59856485	-0.353316	0.245797	0.0765086	0.0517227	1.47693e-05		17063	0.208426	0.187271	-0.354599	0.247045	0.0762955	0.0515739	1.24497e-05	rs43240209	ZBTB20
Day 21	Pedigree	1	59860861	-0.354046	0.244884	0.0764963	0.0516896	1.55301e-05		17064	0.207066	0.187147	-0.355338	0.246078	0.076287	0.0515439	1.31785e-05	rs43240203	ZBTB20
Day 21	Pedigree	1	59864535	-0.353514	0.245513	0.076504	0.0516999	1.49686e-05		17065	0.206972	0.187103	-0.35481	0.246695	0.0762946	0.0515544	1.26998e-05	rs43240193	ZBTB20
Day 21	Pedigree	1	59865529	0.353514	0.245513	0.076504	0.0516999	1.49686e-05		17066	0.206975	0.187103	0.35481	0.246695	0.0762946	0.0515544	1.26999e-05	rs110693195	ZBTB20
Day 21	Pedigree	1	59879169	0.353514	0.245513	0.076504	0.0516999	1.49686e-05		17069	0.206974	0.187103	0.35481	0.246695	0.0762946	0.0515544	1.26998e-05	rs41602052	ZBTB20
Day 21	Pedigree	1	59884291	0.353588	0.245417	0.076505	0.0517003	1.50624e-05		17070	0.206876	0.187093	0.354884	0.246596	0.0762958	0.0515549	1.27852e-05	rs43240181	ZBTB20
Day 21	Pedigree	1	59888166	-0.353588	0.245417	0.076505	0.0517003	1.50624e-05		17071	0.206891	0.187094	-0.354884	0.246596	0.0762956	0.0515548	1.27842e-05	rs109522758	ZBTB20
Day 21	Pedigree	11	60627736	-0.327291	0.187232	0.0762241	0.0516925	1.99712e-05		389156	0.176303	0.183702	-0.328041	0.187866	0.0760869	0.0515989	1.90064e-05	rs137352659	-
Day 21	Pedigree	8	61002567	-0.0978904	0.0725056	0.0226863	0.0168838	4.22803e-05		290885	0.133658	0.179142	-0.0978994	0.0724937	0.0226813	0.0168827	4.21921e-05	rs208506074	RNF38
Day 21	Pedigree	8	61120264	0.0986357	0.0708144	0.0226825	0.016901	4.83589e-05		290917	0.134356	0.179219	0.0986457	0.0707954	0.022678	0.0169002	4.82785e-05	rs29023024	LOC104969376
Day 21	Pedigree	5	72456601	0.243204	0.1663	0.0546636	0.0378768	4.65314e-05		185019	0.137433	0.179687	0.243201	0.16631	0.0546627	0.037877	4.65116e-05	rs137538165	LARGE1
Day 21	Pedigree	5	72460040	0.243204	0.1663	0.0546636	0.0378768	4.65314e-05		185020	0.137452	0.179689	0.243202	0.16631	0.0546627	0.037877	4.65108e-05	rs133270277	LARGE1
Day 21	Pedigree	2	73167898	-0.331454	0.176464	0.0762909	0.0525493	1.3666e-05		69235	0.197299	0.18589	-0.332897	0.177348	0.076077	0.0523856	1.2077e-05	rs208220604	GLI2
Day 21	Pedigree	12	80355285	0.355805	0.245469	0.0763288	0.0524047	1.64057e-05		426939	0.195217	0.18607	0.357222	0.24593	0.0761506	0.0523017	1.46704e-05	rs110972156	-
Day 21	Pedigree	12	80369820	0.355805	0.245469	0.0763288	0.0524047	1.64057e-05		426945	0.195216	0.18607	0.357222	0.24593	0.0761506	0.0523017	1.46704e-05	rs109128737	-
Day 21	Pedigree	6	83305776	-0.360819	0.233066	0.0762271	0.0519167	1.59475e-05		224722	0.202391	0.186428	-0.362266	0.233933	0.0760257	0.0517829	1.37904e-05	rs132659940	-
Day 21	Pedigree	6	90166714	0.214873	0.114671	0.0464719	0.0324534	1.65808e-05		226605	0.165487	0.182627	0.214902	0.114562	0.0464307	0.0324282	1.61903e-05	rs133180003	-
Day 21	Pedigree	4	91471170	0.318353	0.172306	0.0763695	0.0529901	1.90225e-05		153523	0.00381324	0.161615	0.322081	0.172938	0.0758836	0.0528396	8.6854e-06	rs442797100	GRM8
Day 21	Pedigree	4	95700526	0.156442	0.0908585	0.0329688	0.0232924	1.3412e-05		154854	0.125739	0.178264	0.156463	0.0907613	0.0329727	0.023299	1.32966e-05	rs109387213	LOC101904500
Day 21	Pedigree	2	99280003	-0.049703	0.00503094	0.0118981	0.00974224	2.83114e-05		77055	0.118173	0.177019	-0.049788	0.00515448	0.0118952	0.00974473	2.77352e-05	rs135458314	-
Day 21	Pedigree	3	100644302	0.0749147	0.0163683	0.0207606	0.0155538	3.5505e-05		119924	0.1428	0.179989	0.0749212	0.0163719	0.02076	0.0155531	3.5497e-05	rs134274649	-
Day 21	Pedigree	3	100675049	-0.0937944	0.0252698	0.0238324	0.0175231	4.34406e-06		119934	0.12079	0.177326	-0.093802	0.0252532	0.0238387	0.0175299	4.28016e-06	rs210080587	MAST2
Day 21	Pedigree	3	102114874	0.161581	0.10418	0.0293592	0.020819	3.55088e-07		120472	0.242674	0.190955	0.164246	0.105007	0.0294642	0.0208235	2.47844e-07	rs110055085	RNF220
Day 21	Pedigree	3	102115019	-0.160579	0.108014	0.0293779	0.0208414	3.26727e-07		120473	0.232606	0.190063	-0.162927	0.108773	0.0294786	0.0208451	2.43384e-07	rs133569765	RNF220
Day 21	Pedigree	2	103304565	-0.0916021	0.0747455	0.0194349	0.0148702	1.46589e-06		77951	0.166149	0.182757	-0.0917333	0.0747343	0.0194363	0.0148592	1.4279e-06	rs133189877	-
Day 21	Pedigree	3	116975114	0.035676	0.0171382	0.0100931	0.0083422	1.01154e-05		125890	0.0959798	0.174247	0.0359021	0.0170271	0.0100804	0.0083396	9.29384e-06	rs43376940	-
Day 21	Pedigree	4	117536132	0.0405247	-0.00444848	0.00901516	0.00810654	3.99995e-05		162655	0.108576	0.176031	0.0405285	-0.00447307	0.00899847	0.00810845	3.84233e-05	rs137286470	-
Day 21	Pedigree	4	117536890	-0.0442623	-0.00207403	0.00888001	0.00810967	5.12643e-06		162656	0.080482	0.172381	-0.044381	-0.00215291	0.00885094	0.00810545	4.44189e-06	rs136233034	-
Day 21	Pedigree	4	117538518	-0.0442721	-5.67004e-05	0.0089057	0.00813361	5.27547e-06		162657	0.0780801	0.172002	-0.0444105	-0.000151523	0.00887524	0.00813236	4.51549e-06	rs207829488	-
Day 21	Pedigree	4	117539681	-0.044805	-0.0028141	0.00890521	0.00810916	4.07215e-06		162658	0.0804334	0.172381	-0.0449172	-0.00289245	0.00887559	0.00810526	3.52911e-06	rs136726799	-
Day 21	Pedigree	4	117540434	0.0444345	-0.00250933	0.00888297	0.00811039	4.69953e-06		162659	0.0802547	0.172341	0.044552	-0.00258167	0.00885356	0.00810673	4.06766e-06	rs135087363	-
Day 21	Pedigree	4	117542324	0.0448422	-0.00293299	0.00889187	0.0081072	3.83693e-06		162660	0.0807943	0.172427	0.0449504	-0.00300986	0.00886236	0.00810364	3.33088e-06	rs136496502	-
Day 21	Pedigree	4	117554543	-0.0444251	-0.00239101	0.00889915	0.00810794	4.94123e-06		162667	0.0799778	0.172305	-0.0445455	-0.00246463	0.00886958	0.00810408	4.27153e-06	rs136887106	-
Day 56	Pedigree	19	1007045	0.0297174	-0.0114586	0.00688478	0.00567827	8.24515e-05		580955	0.0189128	0.162998	0.0297651	-0.0115067	0.00689091	0.00567643	8.08254e-05	rs110977207	CA10
Day 56	Pedigree	11	1178211	-0.224405	0.144667	0.0508115	0.0345526	6.47107e-05		371401	5.59171e-06	0.160545	-0.224405	0.144667	0.0508125	0.0345533	6.47338e-05	rs43655100	BCL2L11
Day 56	Pedigree	28	3823384	-0.132815	0.0990683	0.0296149	0.0208172	1.36299e-05		746766	3.85494e-06	0.160076	-0.132815	0.0990683	0.0296151	0.0208173	1.36313e-05	rs132710036	-
Day 56	Pedigree	28	3825994	0.132541	0.0990115	0.0296278	0.0207398	1.30967e-05		746767	2.3254e-06	0.160016	0.132541	0.0990115	0.0296271	0.0207394	1.30905e-05	rs134134578	-
Day 56	Pedigree	28	3826765	-0.132541	0.0990115	0.0296278	0.0207398	1.30967e-05		746768	3.23311e-06	0.160016	-0.132541	0.0990115	0.029628	0.02074	1.30986e-05	rs109505077	-
Day 56	Pedigree	7	4247661	0.280927	0.190446	0.0501666	0.0343919	2.06456e-07		238063	0.0178715	0.163201	0.281425	0.190807	0.0502305	0.0344303	2.02792e-07	rs109844711	CERS1
Day 56	Pedigree	19	4980372	0.0302859	-0.0147067	0.00671731	0.00555207	1.15041e-05		581888	1.39028e-06	0.159899	0.0302859	-0.0147067	0.00671731	0.00555208	1.15041e-05	rs109280100	-
Day 56	Pedigree	24	8641989	0.0511183	0.0381973	0.0123676	0.00924143	7.25514e-05		684852	0.000128033	0.159862	0.0511184	0.0381974	0.0123676	0.00924136	7.25381e-05	rs135446119	CCDC102B
Day 56	Pedigree	28	9540350	-0.125218	0.10387	0.0252827	0.0183441	1.62512e-07		748532	5.27984e-06	0.159627	-0.125218	0.10387	0.0252831	0.0183444	1.62586e-07	rs133099325	MTR
Day 56	Pedigree	5	9999579	0.27981	0.194297	0.0500905	0.0342802	1.49698e-07		166475	0.0220839	0.16361	0.280392	0.19473	0.0501692	0.0343224	1.4572e-07	rs449921839	PTPRQ
Day 56	Pedigree	5	10012936	-0.280056	0.192234	0.0501137	0.0343604	1.89096e-07		166481	0.0218059	0.163574	-0.280651	0.192685	0.0501913	0.0344021	1.842e-07	rs474494811	PTPRQ
Day 56	Pedigree	14	10763136	0.0257594	-0.0403193	0.014196	0.0104135	3.91692e-05		460221	0.0526913	0.16844	0.0251806	-0.0402544	0.0142483	0.0104218	3.45692e-05	rs136484970	-
Day 56	Pedigree	14	11533941	0.126254	0.0747527	0.0294694	0.0210898	8.89642e-05		460562	2.41117e-05	0.16005	0.126254	0.0747527	0.0294684	0.0210891	8.89111e-05	rs137339423	ASAP1
Day 56	Pedigree	12	11803710	-0.28015	0.193043	0.0501622	0.0342207	1.65393e-07		407757	0.0179761	0.162771	-0.280668	0.193416	0.0502251	0.0342644	1.62254e-07	rs137773546	VWA8
Day 56	Pedigree	8	12283773	-0.0197395	0.0152023	0.00672042	0.0054515	8.2289e-05		276093	2.01976e-06	0.16016	-0.0197395	0.0152022	0.00672046	0.00545153	8.22976e-05	rs110840176	-
Day 56	Pedigree	16	13815415	-0.0264572	0.00737073	0.00885033	0.00696703	4.9323e-05		513188	4.33785e-06	0.160161	-0.0264572	0.00737073	0.00885047	0.00696714	4.93382e-05	rs137018920	LOC107133223
Day 56	Pedigree	4	16275981	-0.281355	0.182978	0.0501651	0.0360708	2.09388e-07		132394	0.0107207	0.161662	-0.281661	0.183293	0.0502026	0.0360978	2.07684e-07	rs136191133	UMAD1
Day 56	Pedigree	4	16279419	-0.281379	0.17982	0.0501492	0.0352667	1.75493e-07		132395	0.00498163	0.160483	-0.281522	0.179942	0.0501669	0.0352788	1.74896e-07	rs137033617	UMAD1
Day 56	Pedigree	20	19085014	0.0753828	0.0457926	0.0168088	0.0124338	4.91987e-05		608384	0.0102526	0.161476	0.0754199	0.0457844	0.0168103	0.0124312	4.88206e-05	rs110391875	PDE4D
Day 56	Pedigree	26	19855497	0.00171369	0.027039	0.00857774	0.00663263	2.16908e-05		721026	0.097953	0.174659	0.000924756	0.0273156	0.00860291	0.00662682	1.41801e-05	rs109482721	HPSE2
Day 56	Pedigree	26	19880083	0.0023711	0.0239431	0.00776852	0.00618373	5.01119e-05		721029	0.0628516	0.169819	0.00292553	0.0239632	0.0077972	0.00618025	4.18061e-05	rs42514983	HPSE2
Day 56	Pedigree	10	20735983	0.0400158	-0.0339636	0.0340884	0.0258173	4.82129e-05		346139	0.00140668	0.160033	0.0400304	-0.0339577	0.034093	0.02582	4.82025e-05	rs133646312	TGM1
Day 56	Pedigree	10	20740141	0.0377331	-0.0385222	0.0340422	0.0262144	3.58632e-05		346141	1.28949e-06	0.159859	0.037733	-0.0385222	0.0340422	0.0262144	3.58632e-05	rs135225211	TGM1
Day 56	Pedigree	9	21827423	0.0203586	-0.0396049	0.0154361	0.011311	9.57403e-05		312786	3.36464e-07	0.160012	0.0203587	-0.039605	0.0154361	0.011311	9.57384e-05	rs43089188	LOC101906475
Day 56	Pedigree	13	22503640	0.0285857	-0.0399761	0.0131993	0.00950412	4.55772e-05		437967	4.52587e-06	0.159955	0.0285857	-0.0399761	0.0131993	0.00950414	4.55792e-05	rs110034021	NEBL
Day 56	Pedigree	13	22506504	-0.0224853	-0.0363845	0.0127495	0.00920412	8.45528e-05		437970	4.51459e-05	0.159939	-0.0224854	-0.0363845	0.0127495	0.00920413	8.4555e-05	rs136151373	NEBL
Day 56	Pedigree	13	22508490	-0.0285723	-0.0400007	0.0132039	0.00951459	4.73819e-05		437971	3.3481e-06	0.159964	-0.0285723	-0.0400007	0.0132041	0.00951475	4.73971e-05	rs110005961	NEBL
Day 56	Pedigree	13	22509766	-0.0285857	-0.0399761	0.0131993	0.00950412	4.55772e-05		437972	5.17555e-06	0.159956	-0.0285857	-0.0399761	0.0131993	0.00950411	4.55768e-05	rs135080961	NEBL
Day 56	Pedigree	13	22511909	-0.0281301	-0.0403162	0.0128374	0.00928224	2.43201e-05		437973	1.83758e-05	0.159948	-0.0281301	-0.0403162	0.0128372	0.00928208	2.43113e-05	rs110551604	NEBL
Day 56	Pedigree	13	22513017	0.022194	-0.0366714	0.0128656	0.00928341	7.80414e-05		437974	1.78908e-06	0.159974	0.022194	-0.0366714	0.0128656	0.00928335	7.8032e-05	rs110399427	NEBL
Day 56	Pedigree	13	22522822	-0.0285857	-0.0399761	0.0131993	0.00950412	4.55772e-05		437977	4.66883e-06	0.159955	-0.0285857	-0.0399761	0.0131987	0.00950369	4.55365e-05	rs136168668	NEBL
Day 56	Pedigree	13	22538296	-0.0285723	-0.0400007	0.0132039	0.00951459	4.73819e-05		437982	6.02281e-06	0.159964	-0.0285723	-0.0400007	0.0132039	0.0095146	4.73833e-05	rs109935140	NEBL
Day 56	Pedigree	22	23428572	-0.281176	0.18871	0.0501666	0.0348093	2.19377e-07		653626	0.0084338	0.161181	-0.28142	0.18891	0.0501964	0.0348264	2.17438e-07	rs137517324	CNTN4
Day 56	Pedigree	28	24702065	0.157337	0.112162	0.0290283	0.0200953	2.23188e-07		751750	0.0313658	0.165012	0.157552	0.112419	0.0290498	0.0201054	2.13257e-07	rs136336621	HERC4
Day 56	Pedigree	21	26620487	0.0305719	0.0190977	0.00749461	0.00603914	8.63935e-05		632329	2.79342e-06	0.160468	0.0305719	0.0190977	0.00749467	0.00603919	8.64069e-05	rs41583381	FAH
Day 56	Pedigree	21	26625418	0.0305719	0.0190977	0.00749461	0.00603914	8.63935e-05		632332	3.27972e-06	0.160469	0.0305719	0.0190977	0.00749467	0.00603919	8.64065e-05	rs133872182	FAH
Day 56	Pedigree	25	27302329	0.0745317	0.0294335	0.0185752	0.0136304	3.72614e-05		710569	6.08483e-07	0.160038	0.0745317	0.0294335	0.0185755	0.0136306	3.72705e-05	rs43139068	LOC104968805
Day 56	Pedigree	25	27319158	-0.0742153	0.0311306	0.0186002	0.0135516	6.20781e-05		710570	6.08494e-07	0.159973	-0.0742154	0.0311306	0.0186002	0.0135516	6.20736e-05	rs42064463	-
Day 56	Pedigree	22	28010491	0.0420714	0.0375141	0.0114286	0.00863688	7.34817e-05		654805	9.11386e-07	0.159858	0.0420715	0.0375141	0.0114285	0.0086368	7.34673e-05	rs137722908	-
Day 56	Pedigree	11	28107518	-0.0257578	0.0137545	0.0067699	0.00545022	0.000100491		379927	0.0673123	0.170368	-0.026173	0.0138446	0.00679056	0.00544873	8.18163e-05	rs42184835	PRKCE
Day 56	Pedigree	11	28109480	0.0257578	0.0137545	0.0067699	0.00545022	0.000100491		379929	0.067351	0.170374	0.0261732	0.0138446	0.00679054	0.00544869	8.17988e-05	rs42184846	PRKCE
Day 56	Pedigree	11	28117980	0.0257578	0.0137545	0.0067699	0.00545022	0.000100491		379931	0.0673503	0.170374	0.0261732	0.0138446	0.00679053	0.00544869	8.17988e-05	rs42184864	PRKCE
Day 56	Pedigree	11	28128266	-0.0257578	0.0137545	0.0067699	0.00545022	0.000100491		379935	0.0673519	0.170374	-0.0261732	0.0138446	0.00679054	0.00544869	8.17985e-05	rs132655130	PRKCE
Day 56	Pedigree	24	29027003	0.0354874	0.0176551	0.00756532	0.00606058	1.47133e-05		690710	0.00284197	0.160371	0.0354942	0.0176534	0.00756637	0.00606049	1.46975e-05	rs110416185	-
Day 56	Pedigree	16	29551999	0.225855	0.138643	0.050745	0.0347729	3.638e-05		517867	2.55956e-05	0.160533	0.225855	0.138643	0.0507444	0.0347724	3.63713e-05	rs137787378	SRP9
Day 56	Pedigree	16	29564501	0.225855	0.138643	0.050745	0.0347729	3.638e-05		517871	4.3678e-06	0.160529	0.225855	0.138643	0.0507457	0.0347733	3.63889e-05	rs110043899	-
Day 56	Pedigree	24	30102158	-0.0395864	0.0240325	0.00920149	0.00710636	7.03764e-05		690947	0.0354997	0.16544	-0.0397654	0.0240431	0.00920952	0.0071003	6.60745e-05	rs42045866	CHST9
Day 56	Pedigree	23	30152997	-0.00512042	-0.0240242	0.00767325	0.00632911	7.32017e-06		675518	6.03643e-07	0.159809	-0.00512042	-0.0240243	0.00767325	0.00632911	7.32018e-06	rs132954460	-
Day 56	Pedigree	13	31811240	-0.183714	0.123164	0.0361007	0.0249128	2.9378e-06		440903	2.87465e-06	0.160527	-0.183714	0.123164	0.0361012	0.0249131	2.9389e-06	rs209595838	CUBN
Day 56	Pedigree	23	33151313	0.19735	0.135735	0.0358973	0.0247795	2.66304e-07		676800	4.68203e-07	0.160272	0.19735	0.135735	0.0358976	0.0247797	2.66371e-07	rs41643455	DCDC2
Day 56	Pedigree	7	34473344	0.0208377	0.0218905	0.0067189	0.00538521	1.37276e-05		247264	0.016945	0.162819	0.0209056	0.0218833	0.00672614	0.00538542	1.35046e-05	rs135617087	PRR16
Day 56	Pedigree	16	34514263	0.00895192	-0.0220783	0.00974439	0.00759743	1.62608e-05		519537	7.59965e-05	0.160086	0.00895198	-0.0220784	0.00974431	0.00759735	1.62577e-05	rs42738415	SDCCAG8
Day 56	Pedigree	16	34519715	0.00895192	-0.0220783	0.00974439	0.00759743	1.62608e-05		519538	0.000156768	0.1601	0.00895205	-0.0220785	0.00974442	0.00759743	1.62616e-05	rs29021962	SDCCAG8
Day 56	Pedigree	16	34527658	0.00895192	-0.0220783	0.00974439	0.00759743	1.62608e-05		519540	2.63964e-05	0.160078	0.00895194	-0.0220784	0.00974413	0.00759722	1.62513e-05	rs42738428	SDCCAG8
Day 56	Pedigree	16	34538872	-0.00787242	-0.0220895	0.00900415	0.00713586	1.82607e-05		519542	4.06648e-06	0.16003	-0.00787242	-0.0220895	0.00900414	0.00713585	1.82604e-05	rs133125649	SDCCAG8
Day 56	Pedigree	16	34551096	0.0097001	-0.0245027	0.00880318	0.00699903	1.72298e-06		519545	0.0229295	0.163638	0.00967228	-0.0245835	0.0088031	0.00699688	1.675e-06	rs41795318	SDCCAG8
Day 56	Pedigree	20	36176136	-0.0483562	0.0316549	0.0112942	0.00862846	9.33625e-05		613483	9.06123e-06	0.159654	-0.0483562	0.0316549	0.0112941	0.00862839	9.33488e-05	rs41950130	-
Day 56	Pedigree	16	36782444	0.281334	0.184598	0.0501712	0.0366503	2.17224e-07		520237	0.0148572	0.162248	0.281762	0.184939	0.0502241	0.0366846	2.1431e-07	rs41579633	-
Day 56	Pedigree	25	38965383	-0.198304	0.133481	0.0358586	0.0245894	2.96541e-07		714352	1.18175e-06	0.160446	-0.198304	0.133481	0.0358585	0.0245894	2.96526e-07	rs109723333	C25H7orf26
Day 56	Pedigree	25	38968303	0.1984	0.133175	0.0358596	0.0245959	2.9893e-07		714353	7.09846e-06	0.16045	0.1984	0.133175	0.0358602	0.0245964	2.99081e-07	rs109217737	C25H7orf26
Day 56	Pedigree	25	38985593	0.1984	0.133175	0.0358596	0.0245959	2.9893e-07		714357	4.91299e-07	0.160449	0.1984	0.133175	0.0358589	0.0245955	2.98754e-07	rs110700849	ZNF853
Day 56	Pedigree	29	40979343	0.133901	0.0897514	0.0302232	0.0217661	6.21784e-05		771640	1.73749e-06	0.160001	0.133901	0.0897515	0.0302236	0.0217664	6.21945e-05	rs109082191	FADS1
Day 56	Pedigree	7	42492420	0.221312	0.157047	0.0507053	0.0345912	3.88738e-05		250008	4.5313e-07	0.160311	0.221312	0.157047	0.0507032	0.0345897	3.88414e-05	rs134645244	-
Day 56	Pedigree	29	43563745	-0.280991	0.202972	0.0501054	0.0356703	1.02709e-07		772438	9.09121e-06	0.160397	-0.280991	0.202972	0.0501047	0.0356698	1.0266e-07	rs109046415	NRXN2
Day 56	Pedigree	23	43769802	-0.222495	0.149821	0.0507371	0.0349232	7.4752e-05		679629	5.09557e-06	0.160872	-0.222495	0.149821	0.050737	0.0349232	7.47516e-05	rs110536499	-
Day 56	Pedigree	29	45220627	0.052285	0.0528911	0.0168509	0.0122349	8.03854e-05		772967	1.69903e-05	0.160346	0.052285	0.0528911	0.0168516	0.0122354	8.0453e-05	rs42188037	ZDHHC24
Day 56	Pedigree	14	46633644	0.0700154	0.0473828	0.0154208	0.0113613	2.87341e-05		471353	1.22119e-06	0.159827	0.0700154	0.0473828	0.0154211	0.0113615	2.87454e-05	rs136045797	-
Day 56	Pedigree	23	47342513	0.117386	0.104449	0.0365774	0.025019	5.28699e-05		680740	0.00218561	0.160271	0.11735	0.104438	0.0365772	0.0250181	5.28305e-05	rs41616105	-
Day 56	Pedigree	21	47588594	-0.163621	-0.072225	0.0521685	0.035331	7.92126e-05		638879	0.00389425	0.160073	-0.163643	-0.0722365	0.0521614	0.0353253	7.90449e-05	rs41988804	SLC25A21
Day 56	Pedigree	11	48022444	-0.129545	0.089169	0.0300095	0.0214701	8.86137e-05		385994	2.18798e-05	0.160586	-0.129545	0.0891691	0.0300092	0.0214699	8.85969e-05	rs111018795	RMND5A
Day 56	Pedigree	4	53506708	0.0434077	0.0252493	0.00912249	0.00727461	1.14061e-05		142496	7.55292e-06	0.160293	0.0434077	0.0252493	0.00912192	0.00727416	1.13902e-05	rs111026161	-
Day 56	Pedigree	24	54340214	-0.0474461	0.0210881	0.0111952	0.00845853	9.63546e-05		698544	8.14268e-07	0.159944	-0.0474462	0.0210881	0.0111952	0.00845853	9.63544e-05	rs110953183	-
Day 56	Pedigree	12	58365685	0.112237	0.0801572	0.0261468	0.0180203	5.21685e-05		421552	1.85475e-06	0.159706	0.112237	0.0801572	0.026147	0.0180205	5.21756e-05	rs41566715	-
Day 56	Pedigree	20	62335955	0.110823	0.0706757	0.0196018	0.0143234	1.70023e-07		621009	1.35795e-05	0.16006	0.110823	0.0706756	0.0196017	0.0143233	1.7002e-07	rs382570508	CTNND2
Day 56	Pedigree	8	67504393	0.169926	0.117065	0.0368709	0.0255954	2.32293e-05		293205	5.95536e-06	0.160175	0.169926	0.117065	0.036871	0.0255954	2.32305e-05	rs41657280	-
Day 56	Pedigree	5	67588785	-0.16377	0.120252	0.0359563	0.0246674	7.89263e-06		183330	1.71796e-05	0.161051	-0.16377	0.120252	0.0359581	0.0246686	7.90139e-06	rs135757812	-
Day 56	Pedigree	5	67607040	0.164512	0.117401	0.0360077	0.0248349	1.66543e-05		183340	1.4264e-06	0.160929	0.164512	0.117401	0.0360079	0.024835	1.66565e-05	rs109943069	LOC107132501
Day 56	Pedigree	5	67636292	-0.220051	0.157609	0.0507132	0.0344622	3.11844e-05		183352	6.26554e-06	0.160389	-0.220051	0.157609	0.0507097	0.0344598	3.11398e-05	rs109637830	STAB2
Day 56	Pedigree	5	67680585	0.218181	0.164255	0.0505345	0.0342714	3.80701e-06		183374	5.32383e-06	0.160472	0.218181	0.164255	0.0505318	0.0342696	3.80208e-06	rs137275557	STAB2
Day 56	Pedigree	17	68432302	0.0473133	0.0132826	0.0115033	0.00880104	2.80206e-05		555985	0.000254462	0.159872	0.047314	0.0132832	0.0115035	0.00880112	2.80237e-05	rs41721120	TFIP11
Day 56	Pedigree	20	69120433	0.123942	0.0714754	0.0298905	0.0208549	7.7522e-05		623566	6.95813e-07	0.160559	0.123942	0.0714754	0.0298905	0.020855	7.75219e-05	rs133504677	-
Day 56	Pedigree	1	69944271	0.166606	0.110595	0.0358156	0.0256474	2.39883e-05		20394	7.66758e-07	0.160583	0.166606	0.110595	0.0358156	0.0256474	2.39883e-05	rs109811771	MUC13
Day 56	Pedigree	21	71482201	-0.015399	0.0179476	0.00612446	0.00540057	5.23751e-05		646500	1.01062e-06	0.160325	-0.015399	0.0179476	0.00612447	0.00540057	5.23751e-05	rs135338912	-
Day 56	Pedigree	15	75765343	0.0181425	0.0142421	0.00726392	0.00597305	9.72253e-05		506744	0.0154231	0.162316	0.0182098	0.0142236	0.00726698	0.00597314	9.58266e-05	rs109750599	-
Day 56	Pedigree	1	78724790	0.0829485	0.0810365	0.029536	0.0207549	5.89087e-05		22843	0.0225014	0.164053	0.0829492	0.0811241	0.0295589	0.0207581	5.7327e-05	rs135210733	TPRG1
Day 56	Pedigree	10	84850701	0.224577	0.140135	0.0507098	0.034562	3.84322e-05		364359	9.84085e-07	0.160407	0.224577	0.140135	0.0507098	0.034562	3.84319e-05	rs43650860	DCAF4
Day 56	Pedigree	11	90013225	-0.0783755	0.0565365	0.017648	0.0128615	2.58727e-05		398751	7.09031e-06	0.159764	-0.0783755	0.0565365	0.0176475	0.0128611	2.58586e-05	rs208835120	RSAD2
Day 56	Pedigree	12	91044578	-0.0276813	0.0104751	0.00645945	0.00565213	9.57184e-05		431165	7.83755e-06	0.160261	-0.0276813	0.0104751	0.00645769	0.00565059	9.5244e-05	rs110775280	MIR2303,CDC16
Day 56	Pedigree	9	91647429	-0.222829	0.148508	0.0507519	0.0350445	7.52139e-05		333757	5.44856e-06	0.160228	-0.222829	0.148508	0.0507533	0.0350455	7.52534e-05	rs41610153	-
Day 56	Pedigree	9	91695576	-0.222714	0.149534	0.0507523	0.0350624	7.47875e-05		333766	3.7302e-06	0.160233	-0.222714	0.149534	0.050753	0.0350629	7.48078e-05	rs42679620	-
Day 56	Pedigree	9	91774553	0.22289	0.148012	0.0507532	0.034962	7.50755e-05		333787	1.92453e-06	0.160286	0.22289	0.148012	0.0507535	0.0349622	7.50839e-05	rs41667901	-
Day 56	Pedigree	1	94537175	0.154034	0.0969501	0.0359044	0.0251916	9.75399e-05		27208	0.00655194	0.161054	0.154143	0.0970268	0.0359223	0.0252037	9.72372e-05	rs210765030	-
Day 56	Pedigree	2	96494109	-0.0849353	0.0417155	0.0196145	0.0147645	4.66562e-05		76214	3.27957e-06	0.159654	-0.0849353	0.0417155	0.0196141	0.0147641	4.66342e-05	rs109266325	-
Day 56	Pedigree	2	101111896	0.0418725	0.0288584	0.0102305	0.00753617	5.05343e-05		77436	8.92687e-07	0.159704	0.0418725	0.0288584	0.0102299	0.00753573	5.04757e-05	rs134594445	-
Day 56	Pedigree	3	101616876	-0.22172	0.148551	0.0507136	0.034688	8.04648e-05		120237	1.07859e-06	0.160238	-0.22172	0.148551	0.0507134	0.0346878	8.04588e-05	rs377852514	UROD
Day 56	Pedigree	6	114935644	-0.0252732	0.0352579	0.0112688	0.00837253	8.85873e-05		235098	3.59308e-06	0.160348	-0.0252732	0.0352579	0.0112684	0.00837221	8.85246e-05	rs108949666	-
Day 56	Pedigree	5	117763596	0.280534	0.190156	0.0501918	0.0341996	2.0611e-07		199258	0.0162741	0.162557	0.281001	0.190477	0.0502496	0.0342383	2.0288e-07	rs209008308	CELSR1
Day 56	Pedigree	2	136313055	12.1935	8.14381	2.68655	1.79226	2.63403e-05		88919	4.89726e-06	0.1603	12.1935	8.14381	2.68655	1.79226	2.63407e-05	rs454405605	LOC789347
Day 56	Pedigree	1	137417910	-0.00930121	-0.0317536	0.0104948	0.00792086	3.97861e-05		39812	5.02393e-06	0.15998	-0.0093012	-0.0317536	0.0104943	0.00792051	3.97512e-05	rs43251390	TMEM108
Day 56	Pedigree	1	144702204	0.0490111	0.0263427	0.011055	0.00849246	6.17358e-05		42425	0.00214316	0.160127	0.0490146	0.0263431	0.0110553	0.00849243	6.16916e-05	rs42137983	-
